# Supplementary material for: Gut microbiota in combination with blood metabolites reveals characteristics of the disease cluster of coronary artery disease and cognitive impairment: a Mendelian randomization study
Source: Front Immunol. 2024 Jan 15;14:1308002. doi: 10.3389/fimmu.2023.1308002 (PMC10822940; doi:10.3389/fimmu.2023.1308002)
Supplement: Supplementary file 1 [file Table_1.xlsx]

## Sheet: Table description
Supplementary Table 1:The instrumental variables of gut microbiome
Supplementary Table 2:The instrumental variables of blood metabolites
Supplementary Table 3:Significant causal association
Supplementary Table 4:Potential causal association
Supplementary Table 5:The result of MR-Egger intercept and Cochran’s Q(all causal association)
Supplementary Table 6:The result of leave-one-out analysis(all causal association)
Supplementary Table 7:The result of MR-PRESSO
Supplementary Table 8:Robust causal association
Supplementary Table 9:MIP and MACE rankings of blood metabolites and gut microbiota after exclusion of outlier instruments and influential points in MR-BMA analysis of significant and potential causal associations.
Supplementary Table 10:Ranking of models for blood metabolites and gut microbiota according to their posterior probability after exclusion of outlier instruments and influential points in MR-BMA analysis of significant and potential causal associations.
Supplementary Table 11:The result of Two-step MR

## Sheet: Supplementary Table 1
Exposure	Outcome	SNP	Effect_allele.exposure	Other_allele.exposure	eaf.exposure	beta.exposure	se.exposure	pval.exposure	R2	F	beta.outcome	se.outcome	pval.outcome
Gut microbiota abundance (class Actinobacteria id.419)	Coronary heart disease || id:ieu-a-7	rs10841473	G	C	NA	-0.0583765	0.0123353	2.59e-06	0.00121968	22.3939	0.005786	0.0110312	0.599921
Gut microbiota abundance (class Actinobacteria id.419)	Coronary heart disease || id:ieu-a-7	rs11655079	T	C	NA	-0.0560674	0.0124286	5.93e-06	0.0011084	20.3483	-0.010762	0.0115298	0.350608
Gut microbiota abundance (class Actinobacteria id.419)	Coronary heart disease || id:ieu-a-7	rs11745923	G	T	NA	0.0563759	0.0115529	1.58e-06	0.00129671	23.8099	-0.006985	0.010601	0.50996
Gut microbiota abundance (class Actinobacteria id.419)	Coronary heart disease || id:ieu-a-7	rs12049045	A	G	NA	0.0510452	0.0114325	8.63e-06	0.00108582	19.9333	-0.002531	0.0095364	0.790699
Gut microbiota abundance (class Actinobacteria id.419)	Coronary heart disease || id:ieu-a-7	rs12899991	T	A	NA	-0.0719923	0.0154661	4.03e-06	0.00118004	21.6652	-0.009405	0.0136991	0.49237
Gut microbiota abundance (class Actinobacteria id.419)	Coronary heart disease || id:ieu-a-7	rs134366	A	G	NA	-0.111877	0.023501	1.5e-06	0.00123417	22.6601	0.018091	0.0197963	0.360792
Gut microbiota abundance (class Actinobacteria id.419)	Coronary heart disease || id:ieu-a-7	rs1376754	G	A	NA	0.0509242	0.0112503	6.71e-06	0.00111593	20.4867	0.008733	0.0096657	0.366259
Gut microbiota abundance (class Actinobacteria id.419)	Coronary heart disease || id:ieu-a-7	rs1515761	C	T	NA	-0.0762317	0.0169884	4.96e-06	0.00109671	20.1335	-0.013063	0.0155903	0.40209
Gut microbiota abundance (class Actinobacteria id.419)	Coronary heart disease || id:ieu-a-7	rs182549	T	C	NA	-0.111489	0.012066	3.79e-20	0.00463363	85.367	-0.015845	0.0114776	0.167429
Gut microbiota abundance (class Actinobacteria id.419)	Coronary heart disease || id:ieu-a-7	rs4945008	G	A	NA	-0.0540741	0.0121393	5.39e-06	0.00108074	19.8401	-0.001055	0.0103979	0.919183
Gut microbiota abundance (class Actinobacteria id.419)	Coronary heart disease || id:ieu-a-7	rs6660520	G	A	NA	-0.0711483	0.0134495	1.11e-07	0.00152354	27.9814	-0.021651	0.0107085	0.0431927
Gut microbiota abundance (class Actinobacteria id.419)	Coronary heart disease || id:ieu-a-7	rs72767435	T	C	NA	-0.126352	0.0273626	2.57e-06	0.0011613	21.3207	0.069412	0.034636	0.0450651
Gut microbiota abundance (class Actinobacteria id.419)	Coronary heart disease || id:ieu-a-7	rs7322849	T	C	NA	0.0944467	0.0192976	6.21e-07	0.00130437	23.9508	0.013851	0.0162333	0.393524
Gut microbiota abundance (class Actinobacteria id.419)	Coronary heart disease || id:ieu-a-7	rs7700479	T	A	NA	-0.0769653	0.0173933	8.62e-06	0.00106651	19.5785	0.009039	0.0140727	0.520674
Gut microbiota abundance (class Actinobacteria id.419)	Coronary heart disease || id:ieu-a-7	rs80083040	T	G	NA	0.155784	0.0348017	8.62e-06	0.00109137	20.0354	-0.001275	0.0334052	0.969554
Gut microbiota abundance (class Actinobacteria id.419)	Coronary heart disease || id:ieu-a-7	rs8047955	G	A	NA	-0.0575816	0.0116762	8.34e-07	0.00132431	24.3174	-0.020938	0.010312	0.0423117
Gut microbiota abundance (class Actinobacteria id.419)	Coronary heart disease || id:ieu-a-7	rs857444	C	T	NA	0.0509553	0.011539	8.92e-06	0.00106214	19.4982	0.012033	0.0095267	0.206558
Gut microbiota abundance (class Actinobacteria id.419)	Coronary heart disease || id:ieu-a-7	rs961091	G	A	NA	0.0501255	0.011255	8.68e-06	0.00108033	19.8326	-0.007117	0.0093789	0.447955
Gut microbiota abundance (class Alphaproteobacteria id.2379)	Coronary heart disease || id:ieu-a-7	rs10803434	A	T	NA	-0.0692742	0.0148866	3.55e-06	0.00117934	21.6523	0.017243	0.0097863	0.0780764
Gut microbiota abundance (class Alphaproteobacteria id.2379)	Coronary heart disease || id:ieu-a-7	rs12977163	G	C	NA	0.0690234	0.0153829	7.14e-06	0.00109658	20.1312	0.009961	0.0104761	0.341688
Gut microbiota abundance (class Alphaproteobacteria id.2379)	Coronary heart disease || id:ieu-a-7	rs140912403	C	T	NA	-0.160677	0.0317708	6.2e-07	0.00139266	25.5743	-0.003875	0.0241719	0.872637
Gut microbiota abundance (class Alphaproteobacteria id.2379)	Coronary heart disease || id:ieu-a-7	rs17061716	G	C	NA	0.0927341	0.0207569	9.33e-06	0.00108713	19.9575	0.009451	0.012716	0.457338
Gut microbiota abundance (class Alphaproteobacteria id.2379)	Coronary heart disease || id:ieu-a-7	rs34569731	G	A	NA	-0.0705145	0.0157564	7.38e-06	0.00109086	20.0261	-0.008866	0.0147049	0.546558
Gut microbiota abundance (class Alphaproteobacteria id.2379)	Coronary heart disease || id:ieu-a-7	rs55876211	C	T	NA	-0.080811	0.0184159	7.54e-06	0.00104882	19.2534	0.004646	0.0114037	0.683707
Gut microbiota abundance (class Alphaproteobacteria id.2379)	Coronary heart disease || id:ieu-a-7	rs62285697	C	T	NA	0.0805256	0.0180912	9.76e-06	0.00107911	19.8101	0.009601	0.0129756	0.459344
Gut microbiota abundance (class Alphaproteobacteria id.2379)	Coronary heart disease || id:ieu-a-7	rs76784716	A	G	NA	0.133271	0.0267738	5.09e-07	0.00134917	24.7744	0.023034	0.0196834	0.24191
Gut microbiota abundance (class Alphaproteobacteria id.2379)	Coronary heart disease || id:ieu-a-7	rs7960664	A	G	NA	-0.0969489	0.0215149	8.84e-06	0.00110593	20.303	0.001841	0.0131038	0.88827
Gut microbiota abundance (class Alphaproteobacteria id.2379)	Coronary heart disease || id:ieu-a-7	rs9813022	A	G	NA	-0.0751277	0.0153867	1.05e-06	0.00129821	23.8376	-0.020673	0.0097385	0.0337691
Gut microbiota abundance (class Bacilli id.1673)	Coronary heart disease || id:ieu-a-7	rs11110282	A	G	NA	-0.101189	0.0217379	4.85e-06	0.0011801	21.6663	-0.014696	0.0190501	0.440445
Gut microbiota abundance (class Bacilli id.1673)	Coronary heart disease || id:ieu-a-7	rs111552159	C	G	NA	0.128032	0.0286921	9.13e-06	0.00108453	19.9097	0.013631	0.0266268	0.608702
Gut microbiota abundance (class Bacilli id.1673)	Coronary heart disease || id:ieu-a-7	rs11730038	G	A	NA	-0.0630747	0.0128717	1.96e-06	0.00130759	24.0099	-0.017001	0.0108639	0.117603
Gut microbiota abundance (class Bacilli id.1673)	Coronary heart disease || id:ieu-a-7	rs12797734	T	C	NA	0.0572158	0.0126793	7.21e-06	0.00110907	20.3608	0.017477	0.0148212	0.238322
Gut microbiota abundance (class Bacilli id.1673)	Coronary heart disease || id:ieu-a-7	rs13068444	A	G	NA	0.0601035	0.0136407	9.53e-06	0.00105747	19.4124	0.006782	0.0117253	0.562989
Gut microbiota abundance (class Bacilli id.1673)	Coronary heart disease || id:ieu-a-7	rs1595463	C	A	NA	0.0476864	0.0108547	7.97e-06	0.00105123	19.2977	-0.010119	0.0100253	0.312807
Gut microbiota abundance (class Bacilli id.1673)	Coronary heart disease || id:ieu-a-7	rs1962325	G	C	NA	-0.0554219	0.0114789	1.38e-06	0.00126944	23.3085	-0.015348	0.0098591	0.119532
Gut microbiota abundance (class Bacilli id.1673)	Coronary heart disease || id:ieu-a-7	rs28564647	T	G	NA	-0.0613034	0.0137579	7.81e-06	0.00108142	19.8526	0.009985	0.0119176	0.402121
Gut microbiota abundance (class Bacilli id.1673)	Coronary heart disease || id:ieu-a-7	rs2952251	G	A	NA	0.0598868	0.0123903	1.08e-06	0.00127217	23.3588	-0.012156	0.0109312	0.266119
Gut microbiota abundance (class Bacilli id.1673)	Coronary heart disease || id:ieu-a-7	rs34989881	A	G	NA	0.111056	0.0246039	6.55e-06	0.00110967	20.3718	0.030915	0.0250691	0.217505
Gut microbiota abundance (class Bacilli id.1673)	Coronary heart disease || id:ieu-a-7	rs35344081	G	A	NA	0.0619529	0.0127066	1.01e-06	0.0012945	23.7693	-0.033596	0.011168	0.00262773
Gut microbiota abundance (class Bacilli id.1673)	Coronary heart disease || id:ieu-a-7	rs4028634	C	T	NA	-0.0520614	0.0109842	2.21e-06	0.00122339	22.462	0.030607	0.0096342	0.0014885
Gut microbiota abundance (class Bacilli id.1673)	Coronary heart disease || id:ieu-a-7	rs4459992	T	C	NA	0.0535854	0.0116362	4.3e-06	0.00115497	21.2043	0.002024	0.0105119	0.847317
Gut microbiota abundance (class Bacilli id.1673)	Coronary heart disease || id:ieu-a-7	rs57872228	C	T	NA	-0.0714773	0.0146647	9.22e-07	0.00129368	23.7543	-0.003614	0.0123825	0.770391
Gut microbiota abundance (class Bacilli id.1673)	Coronary heart disease || id:ieu-a-7	rs694949	A	G	NA	-0.081146	0.0180042	7.6e-06	0.00110639	20.3114	-0.019938	0.0160867	0.215194
Gut microbiota abundance (class Bacilli id.1673)	Coronary heart disease || id:ieu-a-7	rs74352383	T	A	NA	-0.104496	0.0217083	1.53e-06	0.00126183	23.1686	-0.008598	0.019314	0.656198
Gut microbiota abundance (class Bacilli id.1673)	Coronary heart disease || id:ieu-a-7	rs74663707	C	T	NA	0.0979154	0.0224074	8.46e-06	0.00104008	19.0929	0.009757	0.024211	0.686948
Gut microbiota abundance (class Bacilli id.1673)	Coronary heart disease || id:ieu-a-7	rs7666190	A	C	NA	0.104044	0.0247934	8.47e-06	0.000959281	17.6082	0.003961	0.0145779	0.785842
Gut microbiota abundance (class Bacilli id.1673)	Coronary heart disease || id:ieu-a-7	rs76717940	T	A	NA	0.156331	0.0325945	1.07e-06	0.00125273	23.0014	-0.022081	0.0242772	0.363067
Gut microbiota abundance (class Bacilli id.1673)	Coronary heart disease || id:ieu-a-7	rs77558518	A	G	NA	-0.107255	0.0222879	1.34e-06	0.0012611	23.1552	-0.022872	0.0226989	0.313633
Gut microbiota abundance (class Bacilli id.1673)	Coronary heart disease || id:ieu-a-7	rs78938557	T	C	NA	0.108007	0.0232858	1.07e-06	0.00117169	21.5117	0.001447	0.0210912	0.945302
Gut microbiota abundance (class Bacilli id.1673)	Coronary heart disease || id:ieu-a-7	rs9581006	T	C	NA	-0.225309	0.0467697	1.79e-06	0.0012638	23.2049	-0.008423	0.0254743	0.740911
Gut microbiota abundance (class Bacteroidia id.912)	Coronary heart disease || id:ieu-a-7	rs11146701	A	G	NA	0.0473596	0.010541	7.08e-06	0.00109945	20.1839	0.014656	0.0110192	0.183505
Gut microbiota abundance (class Bacteroidia id.912)	Coronary heart disease || id:ieu-a-7	rs111845179	T	C	NA	0.102648	0.0213843	9.24e-07	0.00125478	23.039	-0.00599	0.0151503	0.692569
Gut microbiota abundance (class Bacteroidia id.912)	Coronary heart disease || id:ieu-a-7	rs13291169	C	G	NA	0.0689676	0.0148765	3.75e-06	0.00117053	21.4902	-0.00196	0.0143563	0.891406
Gut microbiota abundance (class Bacteroidia id.912)	Coronary heart disease || id:ieu-a-7	rs17343978	A	C	NA	-0.0552057	0.0120278	8.36e-06	0.00114735	21.0644	-0.005068	0.0107368	0.63691
Gut microbiota abundance (class Bacteroidia id.912)	Coronary heart disease || id:ieu-a-7	rs2032750	C	T	NA	0.0508393	0.0106807	1.92e-06	0.00123386	22.6544	0.000101	0.0098786	0.991842
Gut microbiota abundance (class Bacteroidia id.912)	Coronary heart disease || id:ieu-a-7	rs2363574	T	C	NA	0.222741	0.0508055	9.93e-06	0.00104695	19.219	0.034187	0.0185623	0.0655134
Gut microbiota abundance (class Bacteroidia id.912)	Coronary heart disease || id:ieu-a-7	rs4146051	G	A	NA	0.107377	0.0245661	8.76e-06	0.00104064	19.1031	-0.006185	0.0182212	0.734279
Gut microbiota abundance (class Bacteroidia id.912)	Coronary heart disease || id:ieu-a-7	rs4916508	A	G	NA	0.0466729	0.0105312	8.47e-06	0.00106982	19.6393	-0.026757	0.0096505	0.00556096
Gut microbiota abundance (class Bacteroidia id.912)	Coronary heart disease || id:ieu-a-7	rs55773148	G	A	NA	-0.121514	0.0236759	3.9e-07	0.00143422	26.3386	0.007521	0.0159281	0.636796
Gut microbiota abundance (class Bacteroidia id.912)	Coronary heart disease || id:ieu-a-7	rs62531359	T	G	NA	0.0655728	0.0149891	9.09e-06	0.00104242	19.1359	-0.002847	0.0128767	0.825017
Gut microbiota abundance (class Bacteroidia id.912)	Coronary heart disease || id:ieu-a-7	rs62575403	C	T	NA	0.140055	0.0311128	7.06e-06	0.00110367	20.2615	-0.007849	0.0241262	0.744931
Gut microbiota abundance (class Bacteroidia id.912)	Coronary heart disease || id:ieu-a-7	rs72706335	T	C	NA	-0.22241	0.0493458	7.66e-06	0.00110644	20.3124	-0.008649	0.0254917	0.734394
Gut microbiota abundance (class Bacteroidia id.912)	Coronary heart disease || id:ieu-a-7	rs73975615	G	A	NA	-0.207018	0.0442633	1.22e-06	0.00119127	21.8716	0.027755	0.0341819	0.416803
Gut microbiota abundance (class Bacteroidia id.912)	Coronary heart disease || id:ieu-a-7	rs7546249	A	T	NA	0.0567113	0.0118386	1.55e-06	0.00124967	22.9452	-0.003997	0.0103544	0.699483
Gut microbiota abundance (class Bacteroidia id.912)	Coronary heart disease || id:ieu-a-7	rs7631304	G	A	NA	-0.0645771	0.0132957	8.37e-07	0.00128463	23.5878	-0.015661	0.0114439	0.171156
Gut microbiota abundance (class Bacteroidia id.912)	Coronary heart disease || id:ieu-a-7	rs79585701	A	C	NA	0.0646823	0.0149628	9.99e-06	0.0010179	18.6852	-0.013383	0.0135644	0.323824
Gut microbiota abundance (class Bacteroidia id.912)	Coronary heart disease || id:ieu-a-7	rs929878	T	C	NA	0.0548532	0.012153	4.73e-06	0.00110957	20.3699	-0.005323	0.0110529	0.630095
Gut microbiota abundance (class Betaproteobacteria id.2867)	Coronary heart disease || id:ieu-a-7	rs11128180	A	G	NA	0.0592944	0.0128769	3.67e-06	0.00115479	21.201	-0.00239	0.0112462	0.831705
Gut microbiota abundance (class Betaproteobacteria id.2867)	Coronary heart disease || id:ieu-a-7	rs12467854	G	C	NA	0.0641363	0.0131766	1.1e-06	0.00129015	23.6894	-0.009584	0.0116112	0.40914
Gut microbiota abundance (class Betaproteobacteria id.2867)	Coronary heart disease || id:ieu-a-7	rs1511453	A	G	NA	0.0923492	0.0199158	4.76e-06	0.00117102	21.4993	-0.023026	0.0165723	0.164702
Gut microbiota abundance (class Betaproteobacteria id.2867)	Coronary heart disease || id:ieu-a-7	rs1928341	G	A	NA	-0.0525581	0.0110408	2.02e-06	0.00123408	22.6585	-0.001777	0.0094452	0.850768
Gut microbiota abundance (class Betaproteobacteria id.2867)	Coronary heart disease || id:ieu-a-7	rs2321387	G	A	NA	-0.0494596	0.0109424	5.8e-06	0.00111274	20.4281	0.002953	0.0093681	0.752594
Gut microbiota abundance (class Betaproteobacteria id.2867)	Coronary heart disease || id:ieu-a-7	rs2367850	G	C	NA	0.064006	0.0130374	9.12e-07	0.00131247	24.0997	-0.000675	0.0131103	0.958938
Gut microbiota abundance (class Betaproteobacteria id.2867)	Coronary heart disease || id:ieu-a-7	rs2613606	T	C	NA	0.0513106	0.0109091	2.2e-06	0.0012048	22.1202	0.019595	0.0093387	0.0358831
Gut microbiota abundance (class Betaproteobacteria id.2867)	Coronary heart disease || id:ieu-a-7	rs320161	G	A	NA	-0.0572286	0.01262	7.33e-06	0.00112001	20.5618	-0.010711	0.0111159	0.335259
Gut microbiota abundance (class Betaproteobacteria id.2867)	Coronary heart disease || id:ieu-a-7	rs4033856	T	C	NA	-0.0832423	0.0167237	5.17e-07	0.00134908	24.7729	0.008516	0.0153676	0.579474
Gut microbiota abundance (class Betaproteobacteria id.2867)	Coronary heart disease || id:ieu-a-7	rs56386628	C	T	NA	-0.0622252	0.0135688	5.87e-06	0.00114539	21.0282	0.012382	0.0116112	0.286251
Gut microbiota abundance (class Betaproteobacteria id.2867)	Coronary heart disease || id:ieu-a-7	rs6087811	T	G	NA	-0.0978177	0.0198522	7.44e-07	0.00132204	24.2756	0.021438	0.0189306	0.257444
Gut microbiota abundance (class Betaproteobacteria id.2867)	Coronary heart disease || id:ieu-a-7	rs62395635	T	C	NA	0.109741	0.0236	2.94e-06	0.00117761	21.6205	0.005419	0.0198691	0.785057
Gut microbiota abundance (class Betaproteobacteria id.2867)	Coronary heart disease || id:ieu-a-7	rs72747231	C	G	NA	-0.137281	0.0290338	2.06e-06	0.00121754	22.3545	-0.013549	0.0274263	0.621297
Gut microbiota abundance (class Betaproteobacteria id.2867)	Coronary heart disease || id:ieu-a-7	rs75242906	C	T	NA	-0.121083	0.028075	9.27e-06	0.00101318	18.5986	-0.015472	0.0260598	0.552706
Gut microbiota abundance (class Betaproteobacteria id.2867)	Coronary heart disease || id:ieu-a-7	rs9964679	A	G	NA	0.052911	0.0114866	4.85e-06	0.0011556	21.2159	-0.011963	0.0099601	0.229715
Gut microbiota abundance (class Clostridia id.1859)	Coronary heart disease || id:ieu-a-7	rs10209007	G	C	NA	0.0794173	0.0182427	9.89e-06	0.0010323	18.9498	-0.027848	0.017136	0.104138
Gut microbiota abundance (class Clostridia id.1859)	Coronary heart disease || id:ieu-a-7	rs10774377	G	A	NA	-0.052659	0.0113858	3.24e-06	0.00116496	21.388	0.002832	0.0104239	0.785865
Gut microbiota abundance (class Clostridia id.1859)	Coronary heart disease || id:ieu-a-7	rs112334273	G	A	NA	0.0641008	0.0127404	3.81e-07	0.00137836	25.3112	-0.009938	0.0122228	0.416178
Gut microbiota abundance (class Clostridia id.1859)	Coronary heart disease || id:ieu-a-7	rs13105690	C	T	NA	0.0529097	0.011818	8.78e-06	0.00109171	20.0417	-0.018279	0.0105836	0.0841492
Gut microbiota abundance (class Clostridia id.1859)	Coronary heart disease || id:ieu-a-7	rs13179700	C	T	NA	-0.0511937	0.0109569	3.37e-06	0.00118889	21.8278	-0.02035	0.0097472	0.0368171
Gut microbiota abundance (class Clostridia id.1859)	Coronary heart disease || id:ieu-a-7	rs13421739	C	G	NA	0.0888472	0.0179655	9.54e-06	0.00133177	24.4547	-0.013947	0.0148788	0.348564
Gut microbiota abundance (class Clostridia id.1859)	Coronary heart disease || id:ieu-a-7	rs1842454	G	A	NA	-0.0547202	0.0127338	8.72e-06	0.00100587	18.4643	-0.004357	0.0119501	0.715412
Gut microbiota abundance (class Clostridia id.1859)	Coronary heart disease || id:ieu-a-7	rs2273429	A	G	NA	-0.0724037	0.0153105	4.52e-06	0.00121791	22.3612	0.005225	0.0125335	0.676764
Gut microbiota abundance (class Clostridia id.1859)	Coronary heart disease || id:ieu-a-7	rs6797343	T	G	NA	-0.0592279	0.0134556	9.36e-06	0.00105533	19.3731	0.008132	0.0114722	0.478421
Gut microbiota abundance (class Clostridia id.1859)	Coronary heart disease || id:ieu-a-7	rs6814436	C	T	NA	-0.0739995	0.0150815	9.65e-07	0.00131099	24.0725	0.004005	0.0125813	0.750234
Gut microbiota abundance (class Clostridia id.1859)	Coronary heart disease || id:ieu-a-7	rs6815608	C	T	NA	-0.103803	0.0210883	4.02e-07	0.00131936	24.2264	-0.001064	0.0153904	0.944883
Gut microbiota abundance (class Clostridia id.1859)	Coronary heart disease || id:ieu-a-7	rs6934062	G	C	NA	0.0524406	0.0116115	6.53e-06	0.0011109	20.3944	0.034628	0.0105673	0.00104949
Gut microbiota abundance (class Clostridia id.1859)	Coronary heart disease || id:ieu-a-7	rs7269302	A	T	NA	-0.0963981	0.0212007	9.04e-06	0.00112602	20.6723	-0.003385	0.0185612	0.855293
Gut microbiota abundance (class Clostridia id.1859)	Coronary heart disease || id:ieu-a-7	rs72738886	T	C	NA	0.0866169	0.0190393	8.24e-06	0.00112723	20.6945	-0.024733	0.0183646	0.178053
Gut microbiota abundance (class Clostridia id.1859)	Coronary heart disease || id:ieu-a-7	rs72915163	T	C	NA	-0.0581025	0.0120557	1.34e-06	0.0012649	23.2251	0.004836	0.0112408	0.667037
Gut microbiota abundance (class Clostridia id.1859)	Coronary heart disease || id:ieu-a-7	rs76767978	G	A	NA	0.0698882	0.0156319	8.4e-06	0.00108871	19.9865	-0.002935	0.0160976	0.855327
Gut microbiota abundance (class Clostridia id.1859)	Coronary heart disease || id:ieu-a-7	rs76860606	C	G	NA	0.0947036	0.0225117	7.53e-06	0.000964047	17.6958	0.015537	0.0186166	0.403956
Gut microbiota abundance (class Clostridia id.1859)	Coronary heart disease || id:ieu-a-7	rs992074	T	C	NA	-0.255639	0.0508787	8.78e-07	0.00137463	25.2426	0.00886	0.0252962	0.726151
Gut microbiota abundance (class Coriobacteriia id.809)	Coronary heart disease || id:ieu-a-7	rs11073596	G	T	NA	-0.0510212	0.0114339	8.14e-06	0.00108453	19.9097	-0.00258	0.0105923	0.807561
Gut microbiota abundance (class Coriobacteriia id.809)	Coronary heart disease || id:ieu-a-7	rs11250875	T	C	NA	0.06075	0.0130939	4.83e-06	0.00117232	21.5232	-0.00878	0.0113016	0.43723
Gut microbiota abundance (class Coriobacteriia id.809)	Coronary heart disease || id:ieu-a-7	rs11656361	A	C	NA	0.0773006	0.017553	8.02e-06	0.00105634	19.3917	-0.0024	0.0177856	0.892659
Gut microbiota abundance (class Coriobacteriia id.809)	Coronary heart disease || id:ieu-a-7	rs12974142	G	A	NA	0.0789796	0.0177205	8.51e-06	0.00108195	19.8623	0.004569	0.014794	0.757443
Gut microbiota abundance (class Coriobacteriia id.809)	Coronary heart disease || id:ieu-a-7	rs13307134	T	C	NA	-0.0565686	0.0126265	7.8e-06	0.00109323	20.0695	-0.000211	0.0115037	0.985366
Gut microbiota abundance (class Coriobacteriia id.809)	Coronary heart disease || id:ieu-a-7	rs1397793	A	G	NA	0.0498855	0.0112446	9.77e-06	0.001072	19.6795	0.01593	0.0099753	0.110278
Gut microbiota abundance (class Coriobacteriia id.809)	Coronary heart disease || id:ieu-a-7	rs1816223	G	A	NA	0.0586265	0.0129006	4.84e-06	0.00112481	20.65	-0.004163	0.0109562	0.70397
Gut microbiota abundance (class Coriobacteriia id.809)	Coronary heart disease || id:ieu-a-7	rs240104	T	C	NA	-0.0603429	0.0126849	1.52e-06	0.00123238	22.6272	0.006605	0.0121337	0.5862
Gut microbiota abundance (class Coriobacteriia id.809)	Coronary heart disease || id:ieu-a-7	rs2442778	A	G	NA	0.116408	0.0258545	9.03e-06	0.00110411	20.2696	0.000607	0.0178747	0.97291
Gut microbiota abundance (class Coriobacteriia id.809)	Coronary heart disease || id:ieu-a-7	rs3025411	A	G	NA	0.0926543	0.0209468	8.27e-06	0.0010657	19.5636	-0.004219	0.0262749	0.872431
Gut microbiota abundance (class Coriobacteriia id.809)	Coronary heart disease || id:ieu-a-7	rs34739816	G	T	NA	0.0965017	0.0207666	3.88e-06	0.00117606	21.5919	0.007497	0.0217592	0.730437
Gut microbiota abundance (class Coriobacteriia id.809)	Coronary heart disease || id:ieu-a-7	rs62448869	T	A	NA	-0.0486059	0.0108982	7.87e-06	0.00108342	19.8894	-0.010478	0.0098634	0.288095
Gut microbiota abundance (class Coriobacteriia id.809)	Coronary heart disease || id:ieu-a-7	rs67561917	A	G	NA	-0.0714367	0.0154113	5.39e-06	0.00117019	21.4841	-0.027908	0.0170285	0.101234
Gut microbiota abundance (class Coriobacteriia id.809)	Coronary heart disease || id:ieu-a-7	rs719099	A	G	NA	0.0778402	0.0155815	5.43e-07	0.00135894	24.9541	-0.001974	0.0128344	0.877763
Gut microbiota abundance (class Coriobacteriia id.809)	Coronary heart disease || id:ieu-a-7	rs76779974	C	G	NA	0.0774888	0.0171877	5.63e-06	0.00110704	20.3233	0.023772	0.0161812	0.141802
Gut microbiota abundance (class Coriobacteriia id.809)	Coronary heart disease || id:ieu-a-7	rs80046645	C	G	NA	0.25584	0.0561995	4.66e-06	0.00112871	20.7217	-0.018165	0.030167	0.547076
Gut microbiota abundance (class Coriobacteriia id.809)	Coronary heart disease || id:ieu-a-7	rs8010111	A	G	NA	0.103377	0.0229286	6.9e-06	0.00110716	20.3257	0.01107	0.0169242	0.513053
Gut microbiota abundance (class Deltaproteobacteria id.3087)	Coronary heart disease || id:ieu-a-7	rs1035691	G	A	NA	0.055176	0.0121602	9.65e-06	0.00112133	20.586	0.006452	0.0103664	0.53368
Gut microbiota abundance (class Deltaproteobacteria id.3087)	Coronary heart disease || id:ieu-a-7	rs112381107	C	T	NA	0.206594	0.0456908	4.63e-06	0.00111351	20.4423	0.045278	0.0204264	0.0266471
Gut microbiota abundance (class Deltaproteobacteria id.3087)	Coronary heart disease || id:ieu-a-7	rs11599763	C	T	NA	0.0544219	0.0117397	3.94e-06	0.00117038	21.4875	-0.017475	0.0097135	0.0720112
Gut microbiota abundance (class Deltaproteobacteria id.3087)	Coronary heart disease || id:ieu-a-7	rs16851319	G	C	NA	-0.0705516	0.0150849	5.68e-06	0.00119127	21.8716	0.00977	0.0128507	0.447092
Gut microbiota abundance (class Deltaproteobacteria id.3087)	Coronary heart disease || id:ieu-a-7	rs17084793	G	A	NA	-0.0710762	0.015953	5.69e-06	0.00108117	19.848	0.005193	0.0129875	0.689271
Gut microbiota abundance (class Deltaproteobacteria id.3087)	Coronary heart disease || id:ieu-a-7	rs17791387	A	G	NA	-0.0735881	0.0154246	1.6e-06	0.00123951	22.7583	-0.011886	0.0122695	0.332673
Gut microbiota abundance (class Deltaproteobacteria id.3087)	Coronary heart disease || id:ieu-a-7	rs2692012	G	A	NA	-0.110335	0.0253336	3.14e-06	0.0010332	18.9664	0.000809	0.0191543	0.966311
Gut microbiota abundance (class Deltaproteobacteria id.3087)	Coronary heart disease || id:ieu-a-7	rs2838334	G	A	NA	0.0561722	0.0124124	5.45e-06	0.00111544	20.4778	0.026431	0.0101209	0.00901364
Gut microbiota abundance (class Deltaproteobacteria id.3087)	Coronary heart disease || id:ieu-a-7	rs3935584	C	T	NA	-0.0523484	0.011566	7.5e-06	0.00111572	20.483	-0.012098	0.0097613	0.215203
Gut microbiota abundance (class Deltaproteobacteria id.3087)	Coronary heart disease || id:ieu-a-7	rs4506934	C	T	NA	-0.0936514	0.02012	3.59e-06	0.00117994	21.6633	-0.016118	0.0154067	0.295483
Gut microbiota abundance (class Deltaproteobacteria id.3087)	Coronary heart disease || id:ieu-a-7	rs55744759	A	G	NA	-0.0779693	0.0170738	7.31e-06	0.00113578	20.8516	0.011617	0.0133982	0.385909
Gut microbiota abundance (class Deltaproteobacteria id.3087)	Coronary heart disease || id:ieu-a-7	rs6058181	C	T	NA	0.0825716	0.0165958	3.4e-07	0.00134797	24.7524	-0.040196	0.0133525	0.00260928
Gut microbiota abundance (class Deltaproteobacteria id.3087)	Coronary heart disease || id:ieu-a-7	rs62020470	A	G	NA	-0.0585411	0.0129358	4.85e-06	0.00111545	20.478	0.018494	0.0105434	0.0794164
Gut microbiota abundance (class Deltaproteobacteria id.3087)	Coronary heart disease || id:ieu-a-7	rs9928243	C	A	NA	-0.0538457	0.0117718	5.02e-06	0.00113952	20.9203	-0.001651	0.0094267	0.860969
Gut microbiota abundance (class Erysipelotrichia id.2147)	Coronary heart disease || id:ieu-a-7	rs1074800	G	A	NA	-0.0492438	0.010887	6.15e-06	0.0011143	20.4569	0.006751	0.0099753	0.49855
Gut microbiota abundance (class Erysipelotrichia id.2147)	Coronary heart disease || id:ieu-a-7	rs10781552	C	T	NA	-0.0552212	0.0116074	2.33e-06	0.00123256	22.6305	0.009412	0.010387	0.364865
Gut microbiota abundance (class Erysipelotrichia id.2147)	Coronary heart disease || id:ieu-a-7	rs17530232	A	G	NA	0.10305	0.0224648	2.79e-06	0.00114602	21.0399	0.016504	0.0255927	0.51901
Gut microbiota abundance (class Erysipelotrichia id.2147)	Coronary heart disease || id:ieu-a-7	rs1884466	C	T	NA	-0.0475363	0.0106939	9.53e-06	0.00107625	19.7575	-0.00181	0.0094702	0.848427
Gut microbiota abundance (class Erysipelotrichia id.2147)	Coronary heart disease || id:ieu-a-7	rs2300774	A	G	NA	-0.0524152	0.0106784	8.95e-07	0.001312	24.091	0.002847	0.0095723	0.766145
Gut microbiota abundance (class Erysipelotrichia id.2147)	Coronary heart disease || id:ieu-a-7	rs290833	T	G	NA	-0.0497374	0.0111376	8.03e-06	0.0010862	19.9405	-0.006195	0.0101752	0.542634
Gut microbiota abundance (class Erysipelotrichia id.2147)	Coronary heart disease || id:ieu-a-7	rs35161940	T	C	NA	-0.0806041	0.0167641	1.85e-06	0.00125895	23.1157	-0.001522	0.0145713	0.916811
Gut microbiota abundance (class Erysipelotrichia id.2147)	Coronary heart disease || id:ieu-a-7	rs4078432	T	C	NA	0.0608929	0.0133764	4.23e-06	0.00112866	20.7208	0.02034	0.0118785	0.086834
Gut microbiota abundance (class Erysipelotrichia id.2147)	Coronary heart disease || id:ieu-a-7	rs56970041	T	G	NA	0.0724145	0.0164471	5.4e-06	0.00105588	19.3832	0.008697	0.0143584	0.54471
Gut microbiota abundance (class Erysipelotrichia id.2147)	Coronary heart disease || id:ieu-a-7	rs62504403	C	T	NA	0.0681159	0.0127883	1.12e-07	0.00154455	28.3677	-0.007858	0.0123814	0.525649
Gut microbiota abundance (class Erysipelotrichia id.2147)	Coronary heart disease || id:ieu-a-7	rs7234058	T	C	NA	-0.0945759	0.0194091	9.12e-07	0.00129297	23.7412	-0.021821	0.0192065	0.255903
Gut microbiota abundance (class Erysipelotrichia id.2147)	Coronary heart disease || id:ieu-a-7	rs7826267	G	T	NA	0.0839071	0.0199131	9.28e-06	0.000967164	17.753	-0.004371	0.0191	0.818987
Gut microbiota abundance (class Erysipelotrichia id.2147)	Coronary heart disease || id:ieu-a-7	rs8003149	C	T	NA	0.0538798	0.0116888	4.08e-06	0.0011572	21.2454	-0.007585	0.0103501	0.463652
Gut microbiota abundance (class Gammaproteobacteria id.3303)	Coronary heart disease || id:ieu-a-7	rs11181912	G	A	NA	-0.0579153	0.0118796	9.95e-07	0.00129426	23.7649	-0.006261	0.0098362	0.524435
Gut microbiota abundance (class Gammaproteobacteria id.3303)	Coronary heart disease || id:ieu-a-7	rs12404135	A	G	NA	-0.0788843	0.0172415	8.89e-06	0.00114008	20.9307	-0.023308	0.013963	0.0950649
Gut microbiota abundance (class Gammaproteobacteria id.3303)	Coronary heart disease || id:ieu-a-7	rs6469506	T	A	NA	0.0541424	0.0116333	3.29e-06	0.00117966	21.6582	6.3e-05	0.0095636	0.994744
Gut microbiota abundance (class Gammaproteobacteria id.3303)	Coronary heart disease || id:ieu-a-7	rs6706173	A	C	NA	0.074251	0.0146392	1.99e-07	0.00140075	25.7231	0.003023	0.011684	0.795844
Gut microbiota abundance (class Gammaproteobacteria id.3303)	Coronary heart disease || id:ieu-a-7	rs75101789	C	T	NA	0.0729012	0.0163003	8.79e-06	0.00108945	20	-0.019052	0.0148179	0.198534
Gut microbiota abundance (class Gammaproteobacteria id.3303)	Coronary heart disease || id:ieu-a-7	rs79795896	A	G	NA	-0.15921	0.0351373	7.92e-06	0.0011182	20.5285	-0.005804	0.0262021	0.824696
Gut microbiota abundance (class Gammaproteobacteria id.3303)	Coronary heart disease || id:ieu-a-7	rs9494710	C	T	NA	-0.0549673	0.0120924	4.55e-06	0.00112537	20.6603	-0.004528	0.0103653	0.662224
Gut microbiota abundance (class Gammaproteobacteria id.3303)	Coronary heart disease || id:ieu-a-7	rs9973122	A	T	NA	-0.0740614	0.0162596	6.77e-06	0.00112999	20.7452	0.020132	0.014756	0.172465
Gut microbiota abundance (class Lentisphaeria id.2250)	Coronary heart disease || id:ieu-a-7	rs1002941	A	G	NA	-0.105025	0.0233484	8.15e-06	0.00110203	20.2313	0.007943	0.01084	0.463711
Gut microbiota abundance (class Lentisphaeria id.2250)	Coronary heart disease || id:ieu-a-7	rs11770843	C	T	NA	0.109431	0.0234879	1.91e-06	0.00118217	21.7043	-0.003804	0.0115135	0.7411
Gut microbiota abundance (class Lentisphaeria id.2250)	Coronary heart disease || id:ieu-a-7	rs17114848	G	A	NA	0.152377	0.0324332	4.06e-06	0.00120209	22.0705	-0.008598	0.0141108	0.54231
Gut microbiota abundance (class Lentisphaeria id.2250)	Coronary heart disease || id:ieu-a-7	rs2031282	A	G	NA	0.122368	0.0270329	4.38e-06	0.00111601	20.4882	-0.01789	0.0128941	0.165303
Gut microbiota abundance (class Lentisphaeria id.2250)	Coronary heart disease || id:ieu-a-7	rs2731834	G	C	NA	-0.109438	0.023693	4.24e-06	0.00116196	21.3328	0.010063	0.0109377	0.357559
Gut microbiota abundance (class Lentisphaeria id.2250)	Coronary heart disease || id:ieu-a-7	rs2825714	A	G	NA	-0.13741	0.0289246	1.72e-06	0.00122905	22.566	-0.005985	0.0147484	0.684884
Gut microbiota abundance (class Lentisphaeria id.2250)	Coronary heart disease || id:ieu-a-7	rs62570196	C	T	NA	-0.21635	0.0439866	1.08e-06	0.00131735	24.1894	0.029057	0.0210749	0.167972
Gut microbiota abundance (class Lentisphaeria id.2250)	Coronary heart disease || id:ieu-a-7	rs72640280	A	G	NA	0.220207	0.0486196	5.18e-06	0.00111726	20.5112	-0.004607	0.0183016	0.801253
Gut microbiota abundance (class Lentisphaeria id.2250)	Coronary heart disease || id:ieu-a-7	rs73113483	T	A	NA	-0.131217	0.0288713	8.66e-06	0.00112502	20.6538	0.003068	0.0136621	0.82232
Gut microbiota abundance (class Lentisphaeria id.2250)	Coronary heart disease || id:ieu-a-7	rs77599476	A	G	NA	0.230292	0.0480168	1.86e-06	0.00125264	22.9998	-0.042576	0.0220058	0.05302
Gut microbiota abundance (class Melainabacteria id.1589)	Coronary heart disease || id:ieu-a-7	rs10148250	A	G	NA	-0.0861928	0.0193381	8.67e-06	0.00108204	19.864	0.012836	0.0106694	0.228951
Gut microbiota abundance (class Melainabacteria id.1589)	Coronary heart disease || id:ieu-a-7	rs10738747	A	G	NA	-0.0814624	0.0184409	9.96e-06	0.00106289	19.512	-0.011586	0.0092833	0.212015
Gut microbiota abundance (class Melainabacteria id.1589)	Coronary heart disease || id:ieu-a-7	rs11150282	T	C	NA	0.0989487	0.0196972	6.03e-07	0.00137409	25.2327	0.011553	0.0099753	0.246798
Gut microbiota abundance (class Melainabacteria id.1589)	Coronary heart disease || id:ieu-a-7	rs113884518	T	C	NA	-0.205352	0.0454982	8.06e-06	0.0011095	20.3686	0.030921	0.0219515	0.158952
Gut microbiota abundance (class Melainabacteria id.1589)	Coronary heart disease || id:ieu-a-7	rs1221147	A	T	NA	-0.123968	0.0278958	7.11e-06	0.00107566	19.7467	0.004303	0.0139934	0.758462
Gut microbiota abundance (class Melainabacteria id.1589)	Coronary heart disease || id:ieu-a-7	rs16851659	G	C	NA	-0.0896103	0.0186432	1.27e-06	0.00125814	23.1008	-0.008727	0.0093876	0.352563
Gut microbiota abundance (class Melainabacteria id.1589)	Coronary heart disease || id:ieu-a-7	rs28678345	T	C	NA	0.214848	0.0470878	6.69e-06	0.00113385	20.8161	-0.024586	0.0225261	0.275078
Gut microbiota abundance (class Melainabacteria id.1589)	Coronary heart disease || id:ieu-a-7	rs367480	A	G	NA	0.083758	0.0185796	8.2e-06	0.00110688	20.3204	-0.01903	0.00972	0.0502516
Gut microbiota abundance (class Melainabacteria id.1589)	Coronary heart disease || id:ieu-a-7	rs4129395	G	A	NA	0.0896187	0.0185106	1.48e-06	0.00127645	23.4374	-0.012676	0.0092518	0.170653
Gut microbiota abundance (class Melainabacteria id.1589)	Coronary heart disease || id:ieu-a-7	rs73074665	A	T	NA	0.166216	0.0355728	2.87e-06	0.00118903	21.8304	0.010248	0.0192793	0.595034
Gut microbiota abundance (class Melainabacteria id.1589)	Coronary heart disease || id:ieu-a-7	rs789069	A	C	NA	-0.103539	0.0234287	6.85e-06	0.00106378	19.5283	-0.012129	0.0113429	0.284934
Gut microbiota abundance (class Melainabacteria id.1589)	Coronary heart disease || id:ieu-a-7	rs79790072	T	C	NA	0.226722	0.0487841	3.29e-06	0.00117631	21.5965	0.003766	0.0254841	0.882518
Gut microbiota abundance (class Melainabacteria id.1589)	Coronary heart disease || id:ieu-a-7	rs9864379	T	C	NA	-0.159735	0.0292553	5.36e-08	0.00162288	29.8087	0.018371	0.0156815	0.241395
Gut microbiota abundance (class Methanobacteria id.119)	Coronary heart disease || id:ieu-a-7	rs10202904	G	T	NA	0.121754	0.0235357	3.01e-07	0.00145707	26.7587	0.005757	0.0097461	0.554723
Gut microbiota abundance (class Methanobacteria id.119)	Coronary heart disease || id:ieu-a-7	rs10424197	A	G	NA	0.111274	0.0247517	9.28e-06	0.00110078	20.2083	-0.01873	0.0102045	0.066437
Gut microbiota abundance (class Methanobacteria id.119)	Coronary heart disease || id:ieu-a-7	rs11018665	A	T	NA	0.111465	0.0250516	6.52e-06	0.0010783	19.7951	-0.025934	0.0102425	0.0113415
Gut microbiota abundance (class Methanobacteria id.119)	Coronary heart disease || id:ieu-a-7	rs12825290	C	G	NA	-0.216781	0.0493496	6.08e-06	0.00105104	19.2942	0.026232	0.0215268	0.223005
Gut microbiota abundance (class Methanobacteria id.119)	Coronary heart disease || id:ieu-a-7	rs4257531	G	A	NA	0.164498	0.0364959	7.44e-06	0.0011065	20.3135	-0.016187	0.0173424	0.350626
Gut microbiota abundance (class Methanobacteria id.119)	Coronary heart disease || id:ieu-a-7	rs56131665	G	A	NA	0.178661	0.039298	6.18e-06	0.00112572	20.6667	0.003742	0.0178465	0.833919
Gut microbiota abundance (class Methanobacteria id.119)	Coronary heart disease || id:ieu-a-7	rs6508769	C	T	NA	-0.153519	0.0344519	8.23e-06	0.00108151	19.8541	-0.006371	0.0136067	0.639624
Gut microbiota abundance (class Methanobacteria id.119)	Coronary heart disease || id:ieu-a-7	rs6776814	T	C	NA	-0.199566	0.0411825	1.63e-06	0.00127877	23.4801	0.01541	0.0176879	0.383635
Gut microbiota abundance (class Methanobacteria id.119)	Coronary heart disease || id:ieu-a-7	rs73068003	G	T	NA	-0.15814	0.0351803	8.45e-06	0.00110054	20.204	-0.022719	0.0137349	0.0981047
Gut microbiota abundance (class Methanobacteria id.119)	Coronary heart disease || id:ieu-a-7	rs73457410	A	G	NA	0.21534	0.0436695	1.41e-06	0.00132409	24.3134	-0.008037	0.0165169	0.626546
Gut microbiota abundance (class Methanobacteria id.119)	Coronary heart disease || id:ieu-a-7	rs75208022	C	T	NA	-0.227245	0.048763	5.92e-06	0.00118275	21.715	-0.004983	0.0196475	0.799789
Gut microbiota abundance (class Methanobacteria id.119)	Coronary heart disease || id:ieu-a-7	rs894996	C	A	NA	0.216999	0.0449076	1.88e-06	0.00127152	23.3469	-0.001049	0.0169492	0.95065
Gut microbiota abundance (class Mollicutes id.3920)	Coronary heart disease || id:ieu-a-7	rs10108398	G	A	NA	0.0769142	0.0153953	1.09e-06	0.00135909	24.9568	-0.004033	0.0111908	0.71856
Gut microbiota abundance (class Mollicutes id.3920)	Coronary heart disease || id:ieu-a-7	rs11890098	A	G	NA	0.074438	0.0153389	9.57e-07	0.00128246	23.548	-0.001176	0.0107465	0.912861
Gut microbiota abundance (class Mollicutes id.3920)	Coronary heart disease || id:ieu-a-7	rs12566890	T	G	NA	-0.101147	0.0230978	3.65e-06	0.00104451	19.1742	0.011589	0.0156131	0.457928
Gut microbiota abundance (class Mollicutes id.3920)	Coronary heart disease || id:ieu-a-7	rs17214486	C	A	NA	0.06099	0.0135623	6.61e-06	0.00110147	20.221	-0.004832	0.0096385	0.616145
Gut microbiota abundance (class Mollicutes id.3920)	Coronary heart disease || id:ieu-a-7	rs2464826	A	C	NA	0.0944239	0.0211806	8.39e-06	0.00108247	19.8719	0.004922	0.0153187	0.747978
Gut microbiota abundance (class Mollicutes id.3920)	Coronary heart disease || id:ieu-a-7	rs28537087	G	A	NA	0.0820873	0.0188312	8.07e-06	0.00103502	18.9998	0.017204	0.0141759	0.224898
Gut microbiota abundance (class Mollicutes id.3920)	Coronary heart disease || id:ieu-a-7	rs3768491	G	A	NA	0.0681052	0.0149061	4.23e-06	0.00113694	20.873	0.022842	0.0105858	0.0309435
Gut microbiota abundance (class Mollicutes id.3920)	Coronary heart disease || id:ieu-a-7	rs4885016	C	T	NA	0.0819606	0.0181628	7.27e-06	0.00110908	20.3609	0.008229	0.0123727	0.505991
Gut microbiota abundance (class Mollicutes id.3920)	Coronary heart disease || id:ieu-a-7	rs6043847	T	C	NA	-0.114937	0.0248606	4.55e-06	0.0011641	21.3722	-0.002249	0.0153719	0.88368
Gut microbiota abundance (class Mollicutes id.3920)	Coronary heart disease || id:ieu-a-7	rs72901605	T	C	NA	-0.0841852	0.0178119	3.26e-06	0.00121653	22.3359	0.017092	0.0129191	0.185835
Gut microbiota abundance (class Mollicutes id.3920)	Coronary heart disease || id:ieu-a-7	rs74603314	T	C	NA	0.221639	0.0462918	1.56e-06	0.00124837	22.9212	-0.000108	0.0248975	0.996539
Gut microbiota abundance (class Mollicutes id.3920)	Coronary heart disease || id:ieu-a-7	rs78169027	A	G	NA	-0.108283	0.0237289	5.88e-06	0.00113416	20.8218	0.012075	0.0176661	0.494285
Gut microbiota abundance (class Negativicutes id.2164)	Coronary heart disease || id:ieu-a-7	rs1135612	G	A	NA	0.0529785	0.0119177	9.26e-06	0.00107633	19.7591	0.008344	0.0108584	0.442229
Gut microbiota abundance (class Negativicutes id.2164)	Coronary heart disease || id:ieu-a-7	rs13086907	G	A	NA	0.0625312	0.0131735	1.95e-06	0.00122704	22.5291	0.000409	0.0123868	0.973659
Gut microbiota abundance (class Negativicutes id.2164)	Coronary heart disease || id:ieu-a-7	rs1447205	C	G	NA	0.0502053	0.0108382	2.93e-06	0.00116863	21.4554	-0.001114	0.0101936	0.912977
Gut microbiota abundance (class Negativicutes id.2164)	Coronary heart disease || id:ieu-a-7	rs1643968	T	C	NA	-0.0565284	0.0112298	4.15e-07	0.00137972	25.3362	-0.020074	0.0100274	0.045295
Gut microbiota abundance (class Negativicutes id.2164)	Coronary heart disease || id:ieu-a-7	rs1649999	A	G	NA	0.0748989	0.0166458	7.58e-06	0.00110271	20.2439	-0.013886	0.0158401	0.380684
Gut microbiota abundance (class Negativicutes id.2164)	Coronary heart disease || id:ieu-a-7	rs2834062	A	G	NA	0.0489057	0.0108842	8.44e-06	0.00109964	20.1873	-0.006158	0.0100481	0.539973
Gut microbiota abundance (class Negativicutes id.2164)	Coronary heart disease || id:ieu-a-7	rs4463806	C	T	NA	0.0543966	0.0129365	7.81e-06	0.000963146	17.6792	0.006376	0.0115754	0.581753
Gut microbiota abundance (class Negativicutes id.2164)	Coronary heart disease || id:ieu-a-7	rs4722181	T	G	NA	0.0501306	0.0105798	2e-06	0.0012227	22.4493	0.003889	0.0093257	0.676664
Gut microbiota abundance (class Negativicutes id.2164)	Coronary heart disease || id:ieu-a-7	rs60274479	T	C	NA	-0.0659623	0.0134137	1.16e-06	0.00131681	24.1795	-0.001101	0.0127551	0.931213
Gut microbiota abundance (class Negativicutes id.2164)	Coronary heart disease || id:ieu-a-7	rs61249479	A	C	NA	0.0777075	0.0168628	2.95e-06	0.00115655	21.2334	0.00119	0.0143573	0.933943
Gut microbiota abundance (class Negativicutes id.2164)	Coronary heart disease || id:ieu-a-7	rs71405394	G	A	NA	-0.114178	0.02405	2.17e-06	0.00122744	22.5365	0.007699	0.0237895	0.746218
Gut microbiota abundance (class Negativicutes id.2164)	Coronary heart disease || id:ieu-a-7	rs73232831	G	A	NA	-0.151829	0.0314932	1.87e-06	0.00126569	23.2396	0.019862	0.0243022	0.413761
Gut microbiota abundance (class Negativicutes id.2164)	Coronary heart disease || id:ieu-a-7	rs9423647	G	A	NA	0.047817	0.0105282	6.06e-06	0.00112349	20.6257	0.005204	0.0092877	0.575266
Gut microbiota abundance (class Verrucomicrobiae id.4029)	Coronary heart disease || id:ieu-a-7	rs11184341	C	G	NA	-0.0655342	0.0142231	4.13e-06	0.00115623	21.2276	0.004132	0.0101187	0.683015
Gut microbiota abundance (class Verrucomicrobiae id.4029)	Coronary heart disease || id:ieu-a-7	rs111862613	T	C	NA	0.090699	0.0196746	3.74e-06	0.00115742	21.2494	-0.013584	0.0220992	0.538765
Gut microbiota abundance (class Verrucomicrobiae id.4029)	Coronary heart disease || id:ieu-a-7	rs117107102	A	G	NA	0.204683	0.0431572	2.92e-06	0.00122497	22.491	-0.00543	0.0293186	0.853067
Gut microbiota abundance (class Verrucomicrobiae id.4029)	Coronary heart disease || id:ieu-a-7	rs11729256	T	C	NA	0.0749798	0.0150177	6.73e-07	0.00135735	24.925	-0.005457	0.0104804	0.602586
Gut microbiota abundance (class Verrucomicrobiae id.4029)	Coronary heart disease || id:ieu-a-7	rs12908520	G	A	NA	0.0618926	0.0130946	2.17e-06	0.00121665	22.3381	0.008155	0.0094647	0.388897
Gut microbiota abundance (class Verrucomicrobiae id.4029)	Coronary heart disease || id:ieu-a-7	rs2602429	T	C	NA	-0.0746844	0.0156194	2.58e-06	0.00124506	22.8604	-0.026989	0.0119675	0.0241218
Gut microbiota abundance (class Verrucomicrobiae id.4029)	Coronary heart disease || id:ieu-a-7	rs4242783	A	G	NA	-0.0689292	0.0147693	2.64e-06	0.00118624	21.7791	0.016108	0.0108845	0.138899
Gut microbiota abundance (class Verrucomicrobiae id.4029)	Coronary heart disease || id:ieu-a-7	rs4936098	G	A	NA	-0.0648843	0.0135928	1.12e-06	0.00124086	22.7832	0.000462	0.0102566	0.964072
Gut microbiota abundance (class Verrucomicrobiae id.4029)	Coronary heart disease || id:ieu-a-7	rs61779207	G	A	NA	-0.0758309	0.0167762	6.72e-06	0.00111281	20.4295	0.005282	0.0120501	0.661142
Gut microbiota abundance (class Verrucomicrobiae id.4029)	Coronary heart disease || id:ieu-a-7	rs74542928	T	C	NA	0.112164	0.0236422	1.63e-06	0.00122574	22.5052	-0.037172	0.0171969	0.0306521
Gut microbiota abundance (class Verrucomicrobiae id.4029)	Coronary heart disease || id:ieu-a-7	rs9349825	A	G	NA	-0.0704036	0.0147128	2.54e-06	0.00124698	22.8956	0.004921	0.0103718	0.635171
Gut microbiota abundance (class Verrucomicrobiae id.4029)	Coronary heart disease || id:ieu-a-7	rs941682	G	A	NA	-0.0631436	0.0143767	9.61e-06	0.00105071	19.2883	-0.005564	0.010437	0.593961
Gut microbiota abundance (family Acidaminococcaceae id.2166)	Coronary heart disease || id:ieu-a-7	rs262812	T	C	NA	-0.065675	0.0142257	3.25e-06	0.00116078	21.3111	-0.001651	0.0111072	0.881836
Gut microbiota abundance (family Acidaminococcaceae id.2166)	Coronary heart disease || id:ieu-a-7	rs2933324	G	A	NA	0.0662557	0.0140257	2.24e-06	0.00121526	22.3126	0.004245	0.0101534	0.675885
Gut microbiota abundance (family Acidaminococcaceae id.2166)	Coronary heart disease || id:ieu-a-7	rs45497800	T	C	NA	-0.117863	0.0257351	5.86e-06	0.00114237	20.9728	0.046886	0.022235	0.0349744
Gut microbiota abundance (family Acidaminococcaceae id.2166)	Coronary heart disease || id:ieu-a-7	rs6427992	C	G	NA	0.0595857	0.01296	4.24e-06	0.00115126	21.1362	0.000793	0.0095158	0.933585
Gut microbiota abundance (family Acidaminococcaceae id.2166)	Coronary heart disease || id:ieu-a-7	rs6589457	G	A	NA	-0.165911	0.0349516	2.32e-06	0.00122711	22.5304	-0.009458	0.0200299	0.636788
Gut microbiota abundance (family Acidaminococcaceae id.2166)	Coronary heart disease || id:ieu-a-7	rs6923842	T	C	NA	-0.0796106	0.0169192	2.21e-06	0.00120575	22.1378	-0.014901	0.012188	0.221484
Gut microbiota abundance (family Acidaminococcaceae id.2166)	Coronary heart disease || id:ieu-a-7	rs74540770	G	A	NA	-0.108969	0.0243533	7.09e-06	0.00109048	20.019	0.007561	0.0212726	0.722264
Gut microbiota abundance (family Acidaminococcaceae id.2166)	Coronary heart disease || id:ieu-a-7	rs78702810	T	C	NA	-0.143755	0.0323244	9.16e-06	0.00107725	19.776	-0.022421	0.026213	0.392363
Gut microbiota abundance (family Actinomycetaceae id.421)	Coronary heart disease || id:ieu-a-7	rs2889192	T	G	NA	-0.0887537	0.0195009	3.64e-06	0.00112817	20.7117	0.00032	0.0108791	0.976534
Gut microbiota abundance (family Actinomycetaceae id.421)	Coronary heart disease || id:ieu-a-7	rs34583783	G	T	NA	0.123756	0.026427	5.48e-06	0.00119431	21.9275	-0.008569	0.014706	0.560104
Gut microbiota abundance (family Actinomycetaceae id.421)	Coronary heart disease || id:ieu-a-7	rs35011108	A	G	NA	0.241826	0.0503796	1.83e-06	0.00125473	23.0382	0.001018	0.0294696	0.972443
Gut microbiota abundance (family Actinomycetaceae id.421)	Coronary heart disease || id:ieu-a-7	rs4073240	G	A	NA	0.0747546	0.0164684	6.05e-06	0.00112224	20.6028	-0.015388	0.0096809	0.111943
Gut microbiota abundance (family Actinomycetaceae id.421)	Coronary heart disease || id:ieu-a-7	rs58484246	T	C	NA	0.0761407	0.0169007	6.12e-06	0.00110546	20.2944	0.01226	0.0104337	0.239979
Gut microbiota abundance (family Alcaligenaceae id.2875)	Coronary heart disease || id:ieu-a-7	rs112135816	T	G	NA	-0.0775052	0.0171554	5.28e-06	0.00111167	20.4086	-0.00828	0.0152253	0.586557
Gut microbiota abundance (family Alcaligenaceae id.2875)	Coronary heart disease || id:ieu-a-7	rs112159068	A	T	NA	0.131484	0.0281089	3.56e-06	0.00119163	21.8782	0.035523	0.0227488	0.118399
Gut microbiota abundance (family Alcaligenaceae id.2875)	Coronary heart disease || id:ieu-a-7	rs1153990	A	G	NA	-0.058727	0.0128306	5.97e-06	0.001141	20.9476	-0.004389	0.0109931	0.689709
Gut microbiota abundance (family Alcaligenaceae id.2875)	Coronary heart disease || id:ieu-a-7	rs147968	C	T	NA	0.0489475	0.0110321	9.13e-06	0.00107221	19.6833	0.016377	0.0093963	0.0813486
Gut microbiota abundance (family Alcaligenaceae id.2875)	Coronary heart disease || id:ieu-a-7	rs17000015	A	T	NA	-0.0609257	0.0125363	1.13e-06	0.00128619	23.6165	0.005357	0.0108617	0.621871
Gut microbiota abundance (family Alcaligenaceae id.2875)	Coronary heart disease || id:ieu-a-7	rs2184675	A	T	NA	-0.0563972	0.0124753	6.08e-06	0.00111309	20.4346	0.015468	0.0105684	0.143301
Gut microbiota abundance (family Alcaligenaceae id.2875)	Coronary heart disease || id:ieu-a-7	rs2367850	G	C	NA	0.0629104	0.0131712	1.85e-06	0.00124238	22.8111	-0.000675	0.0131103	0.958938
Gut microbiota abundance (family Alcaligenaceae id.2875)	Coronary heart disease || id:ieu-a-7	rs28480294	C	T	NA	0.0516967	0.0115503	6.61e-06	0.0010911	20.0305	-0.00374	0.0099851	0.707988
Gut microbiota abundance (family Alcaligenaceae id.2875)	Coronary heart disease || id:ieu-a-7	rs4033856	T	C	NA	-0.081834	0.0168931	1.03e-06	0.00127789	23.464	0.008516	0.0153676	0.579474
Gut microbiota abundance (family Alcaligenaceae id.2875)	Coronary heart disease || id:ieu-a-7	rs62191117	A	G	NA	0.0684302	0.0133636	2.76e-07	0.00142767	26.2181	-0.011634	0.0124031	0.34825
Gut microbiota abundance (family Alcaligenaceae id.2875)	Coronary heart disease || id:ieu-a-7	rs62395635	T	C	NA	0.110583	0.0238514	3.35e-06	0.00117069	21.4932	0.005419	0.0198691	0.785057
Gut microbiota abundance (family Alcaligenaceae id.2875)	Coronary heart disease || id:ieu-a-7	rs67737557	C	G	NA	0.0738409	0.0151678	1.04e-06	0.00129059	23.6974	-0.011272	0.0142205	0.427976
Gut microbiota abundance (family Alcaligenaceae id.2875)	Coronary heart disease || id:ieu-a-7	rs6969323	A	C	NA	-0.0593564	0.0129137	3.89e-06	0.00115063	21.1245	0.005158	0.0109844	0.63866
Gut microbiota abundance (family Alcaligenaceae id.2875)	Coronary heart disease || id:ieu-a-7	rs7302582	G	C	NA	-0.106817	0.023298	3.34e-06	0.00114484	21.0182	0.023593	0.0177129	0.18287
Gut microbiota abundance (family Alcaligenaceae id.2875)	Coronary heart disease || id:ieu-a-7	rs74776516	T	G	NA	-0.0944052	0.0213287	6.85e-06	0.00106709	19.5892	-0.028017	0.0226717	0.216544
Gut microbiota abundance (family Alcaligenaceae id.2875)	Coronary heart disease || id:ieu-a-7	rs7638039	T	C	NA	0.0603335	0.0127779	2.7e-06	0.00121415	22.2921	0.005063	0.0112452	0.652538
Gut microbiota abundance (family Alcaligenaceae id.2875)	Coronary heart disease || id:ieu-a-7	rs9537886	A	C	NA	-0.0570888	0.0110683	2.35e-07	0.00144848	26.6007	0.001058	0.009896	0.914859
Gut microbiota abundance (family Alcaligenaceae id.2875)	Coronary heart disease || id:ieu-a-7	rs9964679	A	G	NA	0.0537051	0.0116008	4.47e-06	0.00116721	21.4293	-0.011963	0.0099601	0.229715
Gut microbiota abundance (family Bacteroidaceae id.917)	Coronary heart disease || id:ieu-a-7	rs11585893	A	G	NA	-0.0740746	0.0147633	1.8e-06	0.00137081	25.1724	0.01496	0.0133623	0.262898
Gut microbiota abundance (family Bacteroidaceae id.917)	Coronary heart disease || id:ieu-a-7	rs13207588	A	G	NA	-0.059205	0.0131195	7.48e-06	0.00110918	20.3627	0.023281	0.0154849	0.132719
Gut microbiota abundance (family Bacteroidaceae id.917)	Coronary heart disease || id:ieu-a-7	rs1340391	T	C	NA	-0.0592004	0.0132244	6.73e-06	0.0010915	20.0378	0.013969	0.0116797	0.231693
Gut microbiota abundance (family Bacteroidaceae id.917)	Coronary heart disease || id:ieu-a-7	rs17619981	T	G	NA	0.0880978	0.0187002	2.69e-06	0.00120868	22.1917	0.0155	0.0169362	0.360086
Gut microbiota abundance (family Bacteroidaceae id.917)	Coronary heart disease || id:ieu-a-7	rs2023437	T	C	NA	-0.0782325	0.0167634	5.02e-06	0.00118614	21.7772	-0.005827	0.0163224	0.721096
Gut microbiota abundance (family Bacteroidaceae id.917)	Coronary heart disease || id:ieu-a-7	rs2366421	T	A	NA	-0.0528153	0.0117124	7.65e-06	0.00110751	20.332	0.000541	0.0105043	0.958925
Gut microbiota abundance (family Bacteroidaceae id.917)	Coronary heart disease || id:ieu-a-7	rs495004	C	G	NA	-0.0607475	0.0129865	3.42e-06	0.00119167	21.8789	-0.004666	0.0113527	0.68107
Gut microbiota abundance (family Bacteroidaceae id.917)	Coronary heart disease || id:ieu-a-7	rs66474973	G	T	NA	0.0812515	0.0164479	6.81e-07	0.00132882	24.4003	-0.026817	0.0149548	0.0729407
Gut microbiota abundance (family Bacteroidaceae id.917)	Coronary heart disease || id:ieu-a-7	rs66710942	T	C	NA	-0.0488038	0.0107412	5.86e-06	0.00112438	20.6421	-0.004116	0.0097146	0.671789
Gut microbiota abundance (family Bacteroidaceae id.917)	Coronary heart disease || id:ieu-a-7	rs6795673	C	T	NA	0.0538565	0.0105251	3.38e-07	0.00142562	26.1804	0.011709	0.0091671	0.201501
Gut microbiota abundance (family Bacteroidaceae id.917)	Coronary heart disease || id:ieu-a-7	rs9507307	C	T	NA	0.0604456	0.0129128	2.13e-06	0.00119336	21.9099	-0.001739	0.0124162	0.888613
Gut microbiota abundance (family Bacteroidales S24 7group id.11173)	Coronary heart disease || id:ieu-a-7	rs10872669	G	A	NA	0.123071	0.0275665	9.49e-06	0.00108562	19.9297	0.020727	0.0180757	0.251514
Gut microbiota abundance (family Bacteroidales S24 7group id.11173)	Coronary heart disease || id:ieu-a-7	rs11135366	C	G	NA	0.0842142	0.0183739	8.78e-06	0.00114412	21.0049	-0.00235	0.0103468	0.820328
Gut microbiota abundance (family Bacteroidales S24 7group id.11173)	Coronary heart disease || id:ieu-a-7	rs12748533	G	T	NA	-0.0821108	0.0172701	2.59e-06	0.00123105	22.6029	-0.000363	0.0102164	0.971656
Gut microbiota abundance (family Bacteroidales S24 7group id.11173)	Coronary heart disease || id:ieu-a-7	rs17043785	T	C	NA	-0.176187	0.0347133	5.12e-07	0.00140264	25.7578	0.002646	0.0174185	0.87926
Gut microbiota abundance (family Bacteroidales S24 7group id.11173)	Coronary heart disease || id:ieu-a-7	rs1850003	A	G	NA	0.084048	0.0177806	2.41e-06	0.00121684	22.3416	0.012984	0.0111789	0.245449
Gut microbiota abundance (family Bacteroidales S24 7group id.11173)	Coronary heart disease || id:ieu-a-7	rs61508842	T	C	NA	0.122574	0.0272389	7.83e-06	0.00110291	20.2474	0.016742	0.0157021	0.286323
Gut microbiota abundance (family Bacteroidales S24 7group id.11173)	Coronary heart disease || id:ieu-a-7	rs6831034	T	A	NA	-0.0956546	0.0205228	6.1e-06	0.00118311	21.7216	0.005548	0.0126714	0.661506
Gut microbiota abundance (family Bacteroidales S24 7group id.11173)	Coronary heart disease || id:ieu-a-7	rs738193	T	C	NA	0.0847328	0.0165856	3.82e-07	0.0014211	26.0972	-0.011207	0.0099438	0.259728
Gut microbiota abundance (family Bacteroidales S24 7group id.11173)	Coronary heart disease || id:ieu-a-7	rs78609301	A	G	NA	-0.0867065	0.0195709	7.09e-06	0.0010691	19.6261	0.000867	0.0115135	0.939973
Gut microbiota abundance (family Bacteroidales S24 7group id.11173)	Coronary heart disease || id:ieu-a-7	rs941000	T	C	NA	-0.0850266	0.0163382	3.16e-07	0.00147456	27.0803	0.005155	0.0095462	0.589194
Gut microbiota abundance (family Bifidobacteriaceae id.433)	Coronary heart disease || id:ieu-a-7	rs10496759	G	C	NA	0.0637133	0.0144305	8.8e-06	0.00106179	19.4917	0.008667	0.0115841	0.45435
Gut microbiota abundance (family Bifidobacteriaceae id.433)	Coronary heart disease || id:ieu-a-7	rs10831953	G	A	NA	0.0537537	0.0123746	9.95e-06	0.0010278	18.8672	-0.015376	0.0102012	0.131742
Gut microbiota abundance (family Bifidobacteriaceae id.433)	Coronary heart disease || id:ieu-a-7	rs10841473	G	C	NA	-0.0613031	0.0128844	2.28e-06	0.00123282	22.6354	0.005786	0.0110312	0.599921
Gut microbiota abundance (family Bifidobacteriaceae id.433)	Coronary heart disease || id:ieu-a-7	rs10857328	T	A	NA	0.0562	0.0126395	7.24e-06	0.00107683	19.7681	0.00069	0.0102251	0.946199
Gut microbiota abundance (family Bifidobacteriaceae id.433)	Coronary heart disease || id:ieu-a-7	rs13020688	G	A	NA	0.0584045	0.0122081	1.57e-06	0.00124639	22.8849	-0.010807	0.0107107	0.312979
Gut microbiota abundance (family Bifidobacteriaceae id.433)	Coronary heart disease || id:ieu-a-7	rs182549	T	C	NA	-0.11707	0.0126703	5.94e-20	0.00463341	85.3631	-0.015845	0.0114776	0.167429
Gut microbiota abundance (family Bifidobacteriaceae id.433)	Coronary heart disease || id:ieu-a-7	rs4567981	T	A	NA	0.0577763	0.0117388	8.88e-07	0.00131911	24.2217	0.012161	0.0094376	0.197547
Gut microbiota abundance (family Bifidobacteriaceae id.433)	Coronary heart disease || id:ieu-a-7	rs4957061	T	C	NA	0.0569873	0.0116907	1.15e-06	0.00129394	23.759	0.003283	0.0121946	0.787762
Gut microbiota abundance (family Bifidobacteriaceae id.433)	Coronary heart disease || id:ieu-a-7	rs540489	T	G	NA	-0.0632518	0.013817	5.37e-06	0.00114136	20.9542	0.016395	0.0123955	0.18595
Gut microbiota abundance (family Bifidobacteriaceae id.433)	Coronary heart disease || id:ieu-a-7	rs55888705	A	G	NA	0.053673	0.0120586	8.66e-06	0.00107907	19.8094	-0.00757	0.0101708	0.456703
Gut microbiota abundance (family Bifidobacteriaceae id.433)	Coronary heart disease || id:ieu-a-7	rs677208	C	G	NA	-0.0728589	0.0164821	6e-06	0.00106433	19.5386	-0.009977	0.0134177	0.457137
Gut microbiota abundance (family Bifidobacteriaceae id.433)	Coronary heart disease || id:ieu-a-7	rs6899771	A	G	NA	-0.0914312	0.0202604	7.28e-06	0.0011092	20.3632	0.017615	0.0167949	0.294258
Gut microbiota abundance (family Bifidobacteriaceae id.433)	Coronary heart disease || id:ieu-a-7	rs7174549	T	C	NA	-0.0551726	0.0124655	6.87e-06	0.001067	19.5876	0.014548	0.0101784	0.152919
Gut microbiota abundance (family Bifidobacteriaceae id.433)	Coronary heart disease || id:ieu-a-7	rs7322849	T	C	NA	0.110676	0.0200996	1.74e-08	0.0016505	30.3169	0.013851	0.0162333	0.393524
Gut microbiota abundance (family Bifidobacteriaceae id.433)	Coronary heart disease || id:ieu-a-7	rs73797465	T	G	NA	-0.0942612	0.0208421	4.85e-06	0.00111404	20.452	0.00494	0.0171914	0.773843
Gut microbiota abundance (family Bifidobacteriaceae id.433)	Coronary heart disease || id:ieu-a-7	rs76671854	C	G	NA	-0.0892981	0.0183177	1.04e-06	0.00129414	23.7627	0.017365	0.0143486	0.226195
Gut microbiota abundance (family Bifidobacteriaceae id.433)	Coronary heart disease || id:ieu-a-7	rs857444	C	T	NA	0.0553965	0.0120669	3.82e-06	0.00114782	21.073	0.012033	0.0095267	0.206558
Gut microbiota abundance (family Clostridiaceae1 id.1869)	Coronary heart disease || id:ieu-a-7	rs10875374	T	C	NA	0.0536759	0.0119436	8.1e-06	0.00110005	20.1949	0.008976	0.0091638	0.327332
Gut microbiota abundance (family Clostridiaceae1 id.1869)	Coronary heart disease || id:ieu-a-7	rs12186080	G	A	NA	0.0748236	0.016246	5.34e-06	0.00115527	21.2098	0.009966	0.0127529	0.434526
Gut microbiota abundance (family Clostridiaceae1 id.1869)	Coronary heart disease || id:ieu-a-7	rs12341505	G	A	NA	0.0814503	0.0179338	4.54e-06	0.00112345	20.625	0.010201	0.0142129	0.472924
Gut microbiota abundance (family Clostridiaceae1 id.1869)	Coronary heart disease || id:ieu-a-7	rs12490337	C	G	NA	-0.0616944	0.013693	6.91e-06	0.00110564	20.2977	0.025189	0.0105673	0.0171408
Gut microbiota abundance (family Clostridiaceae1 id.1869)	Coronary heart disease || id:ieu-a-7	rs2795528	G	A	NA	-0.180969	0.0390911	3.81e-06	0.0011672	21.4292	-0.005403	0.0240545	0.822279
Gut microbiota abundance (family Clostridiaceae1 id.1869)	Coronary heart disease || id:ieu-a-7	rs2817172	C	T	NA	0.0563367	0.012392	5.27e-06	0.00112567	20.6658	0.000504	0.010161	0.96044
Gut microbiota abundance (family Clostridiaceae1 id.1869)	Coronary heart disease || id:ieu-a-7	rs4723021	T	C	NA	-0.106376	0.0241944	7.42e-06	0.00105293	19.329	-0.017835	0.0175662	0.309962
Gut microbiota abundance (family Clostridiaceae1 id.1869)	Coronary heart disease || id:ieu-a-7	rs550843	T	C	NA	-0.0734787	0.0168383	7.09e-06	0.00103723	19.0405	-0.005136	0.0129691	0.692091
Gut microbiota abundance (family Clostridiaceae1 id.1869)	Coronary heart disease || id:ieu-a-7	rs56188186	A	G	NA	0.0967773	0.0217471	8.24e-06	0.00107864	19.8014	0.002181	0.0211531	0.917879
Gut microbiota abundance (family Clostridiaceae1 id.1869)	Coronary heart disease || id:ieu-a-7	rs62397761	A	G	NA	0.0615805	0.0136198	9.08e-06	0.00111343	20.4408	0.011469	0.0106781	0.282793
Gut microbiota abundance (family Clostridiaceae1 id.1869)	Coronary heart disease || id:ieu-a-7	rs881532	G	A	NA	0.0533035	0.0119011	7.9e-06	0.0010926	20.0581	0.005044	0.0093735	0.590499
Gut microbiota abundance (family Clostridiales vadin BB60 group id.11286)	Coronary heart disease || id:ieu-a-7	rs10517600	G	T	NA	-0.0626993	0.0139364	6.83e-06	0.00110242	20.2384	0.000707	0.0094561	0.9404
Gut microbiota abundance (family Clostridiales vadin BB60 group id.11286)	Coronary heart disease || id:ieu-a-7	rs10904722	C	T	NA	-0.0672314	0.0147123	5.05e-06	0.00113734	20.8803	0.007717	0.0096853	0.42558
Gut microbiota abundance (family Clostridiales vadin BB60 group id.11286)	Coronary heart disease || id:ieu-a-7	rs118104867	C	T	NA	0.214464	0.0455098	3.44e-06	0.00120941	22.205	-0.028533	0.0221818	0.19833
Gut microbiota abundance (family Clostridiales vadin BB60 group id.11286)	Coronary heart disease || id:ieu-a-7	rs13409132	A	G	NA	-0.165419	0.0352154	4.37e-06	0.00120167	22.0627	0.013106	0.0202982	0.518491
Gut microbiota abundance (family Clostridiales vadin BB60 group id.11286)	Coronary heart disease || id:ieu-a-7	rs17121075	G	A	NA	0.0769254	0.0172234	7.91e-06	0.0010865	19.9459	0.009064	0.0119034	0.446381
Gut microbiota abundance (family Clostridiales vadin BB60 group id.11286)	Coronary heart disease || id:ieu-a-7	rs2191834	T	G	NA	-0.0746375	0.0159136	2.5e-06	0.001198	21.9953	0.013711	0.0106596	0.198355
Gut microbiota abundance (family Clostridiales vadin BB60 group id.11286)	Coronary heart disease || id:ieu-a-7	rs28691777	C	T	NA	0.137134	0.0266996	6.96e-07	0.00143634	26.3775	-0.010367	0.0195693	0.59628
Gut microbiota abundance (family Clostridiales vadin BB60 group id.11286)	Coronary heart disease || id:ieu-a-7	rs34088226	A	G	NA	-0.117807	0.026924	7.66e-06	0.00104282	19.1432	0.002744	0.0197442	0.889468
Gut microbiota abundance (family Clostridiales vadin BB60 group id.11286)	Coronary heart disease || id:ieu-a-7	rs55682560	C	T	NA	-0.131519	0.0261319	4.97e-07	0.00137923	25.3272	0.028242	0.019742	0.152558
Gut microbiota abundance (family Clostridiales vadin BB60 group id.11286)	Coronary heart disease || id:ieu-a-7	rs6588624	A	G	NA	0.0662317	0.0138147	1.79e-06	0.00125172	22.9827	0.002376	0.0093539	0.799487
Gut microbiota abundance (family Clostridiales vadin BB60 group id.11286)	Coronary heart disease || id:ieu-a-7	rs66714985	A	C	NA	0.116908	0.0252447	4.85e-06	0.001168	21.4437	-0.01347	0.0163029	0.40867
Gut microbiota abundance (family Clostridiales vadin BB60 group id.11286)	Coronary heart disease || id:ieu-a-7	rs6755871	C	G	NA	-0.0613825	0.0138976	9.33e-06	0.00106255	19.5057	-0.002098	0.0097776	0.830101
Gut microbiota abundance (family Clostridiales vadin BB60 group id.11286)	Coronary heart disease || id:ieu-a-7	rs7226487	A	G	NA	-0.0643682	0.0138701	3.58e-06	0.00117294	21.5346	0.018793	0.0093311	0.0440078
Gut microbiota abundance (family Clostridiales vadin BB60 group id.11286)	Coronary heart disease || id:ieu-a-7	rs7538034	T	G	NA	-0.078598	0.0165982	2.37e-06	0.00122116	22.4209	0.0043	0.011558	0.709865
Gut microbiota abundance (family Clostridiales vadin BB60 group id.11286)	Coronary heart disease || id:ieu-a-7	rs7725895	A	G	NA	-0.116224	0.0240367	3.94e-06	0.00127318	23.3773	0.011013	0.0144334	0.44545
Gut microbiota abundance (family Clostridiales vadin BB60 group id.11286)	Coronary heart disease || id:ieu-a-7	rs989682	A	G	NA	0.070194	0.0155364	6.85e-06	0.00111177	20.4104	0.005273	0.0098623	0.592884
Gut microbiota abundance (family Clostridiales vadin BB60 group id.11286)	Coronary heart disease || id:ieu-a-7	rs9979874	G	C	NA	-0.0738925	0.0150911	1.05e-06	0.00130555	23.9724	0.002166	0.0098417	0.825805
Gut microbiota abundance (family Coriobacteriaceae id.811)	Coronary heart disease || id:ieu-a-7	rs11073596	G	T	NA	-0.0510212	0.0114339	8.14e-06	0.00108453	19.9097	-0.00258	0.0105923	0.807561
Gut microbiota abundance (family Coriobacteriaceae id.811)	Coronary heart disease || id:ieu-a-7	rs11250875	T	C	NA	0.06075	0.0130939	4.83e-06	0.00117232	21.5232	-0.00878	0.0113016	0.43723
Gut microbiota abundance (family Coriobacteriaceae id.811)	Coronary heart disease || id:ieu-a-7	rs11656361	A	C	NA	0.0773006	0.017553	8.02e-06	0.00105634	19.3917	-0.0024	0.0177856	0.892659
Gut microbiota abundance (family Coriobacteriaceae id.811)	Coronary heart disease || id:ieu-a-7	rs12974142	G	A	NA	0.0789796	0.0177205	8.51e-06	0.00108195	19.8623	0.004569	0.014794	0.757443
Gut microbiota abundance (family Coriobacteriaceae id.811)	Coronary heart disease || id:ieu-a-7	rs13307134	T	C	NA	-0.0565686	0.0126265	7.8e-06	0.00109323	20.0695	-0.000211	0.0115037	0.985366
Gut microbiota abundance (family Coriobacteriaceae id.811)	Coronary heart disease || id:ieu-a-7	rs1397793	A	G	NA	0.0498855	0.0112446	9.77e-06	0.001072	19.6795	0.01593	0.0099753	0.110278
Gut microbiota abundance (family Coriobacteriaceae id.811)	Coronary heart disease || id:ieu-a-7	rs1816223	G	A	NA	0.0586265	0.0129006	4.84e-06	0.00112481	20.65	-0.004163	0.0109562	0.70397
Gut microbiota abundance (family Coriobacteriaceae id.811)	Coronary heart disease || id:ieu-a-7	rs240104	T	C	NA	-0.0603429	0.0126849	1.52e-06	0.00123238	22.6272	0.006605	0.0121337	0.5862
Gut microbiota abundance (family Coriobacteriaceae id.811)	Coronary heart disease || id:ieu-a-7	rs2442778	A	G	NA	0.116408	0.0258545	9.03e-06	0.00110411	20.2696	0.000607	0.0178747	0.97291
Gut microbiota abundance (family Coriobacteriaceae id.811)	Coronary heart disease || id:ieu-a-7	rs3025411	A	G	NA	0.0926543	0.0209468	8.27e-06	0.0010657	19.5636	-0.004219	0.0262749	0.872431
Gut microbiota abundance (family Coriobacteriaceae id.811)	Coronary heart disease || id:ieu-a-7	rs34739816	G	T	NA	0.0965017	0.0207666	3.88e-06	0.00117606	21.5919	0.007497	0.0217592	0.730437
Gut microbiota abundance (family Coriobacteriaceae id.811)	Coronary heart disease || id:ieu-a-7	rs62448869	T	A	NA	-0.0486059	0.0108982	7.87e-06	0.00108342	19.8894	-0.010478	0.0098634	0.288095
Gut microbiota abundance (family Coriobacteriaceae id.811)	Coronary heart disease || id:ieu-a-7	rs67561917	A	G	NA	-0.0714367	0.0154113	5.39e-06	0.00117019	21.4841	-0.027908	0.0170285	0.101234
Gut microbiota abundance (family Coriobacteriaceae id.811)	Coronary heart disease || id:ieu-a-7	rs719099	A	G	NA	0.0778402	0.0155815	5.43e-07	0.00135894	24.9541	-0.001974	0.0128344	0.877763
Gut microbiota abundance (family Coriobacteriaceae id.811)	Coronary heart disease || id:ieu-a-7	rs76779974	C	G	NA	0.0774888	0.0171877	5.63e-06	0.00110704	20.3233	0.023772	0.0161812	0.141802
Gut microbiota abundance (family Coriobacteriaceae id.811)	Coronary heart disease || id:ieu-a-7	rs80046645	C	G	NA	0.25584	0.0561995	4.66e-06	0.00112871	20.7217	-0.018165	0.030167	0.547076
Gut microbiota abundance (family Coriobacteriaceae id.811)	Coronary heart disease || id:ieu-a-7	rs8010111	A	G	NA	0.103377	0.0229286	6.9e-06	0.00110716	20.3257	0.01107	0.0169242	0.513053
Gut microbiota abundance (family Defluviitaleaceae id.1924)	Coronary heart disease || id:ieu-a-7	rs112893842	T	C	NA	0.110761	0.0232545	2.75e-06	0.00123545	22.6836	0.007053	0.0138653	0.610976
Gut microbiota abundance (family Defluviitaleaceae id.1924)	Coronary heart disease || id:ieu-a-7	rs1582238	C	T	NA	-0.0801923	0.0167061	1.69e-06	0.00125479	23.0392	0.013889	0.0095853	0.147341
Gut microbiota abundance (family Defluviitaleaceae id.1924)	Coronary heart disease || id:ieu-a-7	rs17051335	C	T	NA	-0.134314	0.0292201	4.58e-06	0.00115075	21.1267	-0.00851	0.0178573	0.633679
Gut microbiota abundance (family Defluviitaleaceae id.1924)	Coronary heart disease || id:ieu-a-7	rs1908593	T	C	NA	0.070223	0.0156601	7.86e-06	0.0010952	20.1058	0.003002	0.0095071	0.752182
Gut microbiota abundance (family Defluviitaleaceae id.1924)	Coronary heart disease || id:ieu-a-7	rs28696126	T	A	NA	0.107106	0.0238173	5.56e-06	0.00110145	20.2207	-0.01078	0.0149526	0.470944
Gut microbiota abundance (family Defluviitaleaceae id.1924)	Coronary heart disease || id:ieu-a-7	rs4344384	T	G	NA	-0.0708803	0.0156121	5.86e-06	0.00112264	20.6101	-0.003498	0.0093311	0.707753
Gut microbiota abundance (family Defluviitaleaceae id.1924)	Coronary heart disease || id:ieu-a-7	rs4677103	A	G	NA	0.0977203	0.0197033	9.42e-07	0.0013394	24.5949	-0.008822	0.0140173	0.529111
Gut microbiota abundance (family Defluviitaleaceae id.1924)	Coronary heart disease || id:ieu-a-7	rs540220	C	T	NA	0.123954	0.0289814	9.48e-06	0.000996438	18.2909	-0.006958	0.0172686	0.687
Gut microbiota abundance (family Defluviitaleaceae id.1924)	Coronary heart disease || id:ieu-a-7	rs55658617	T	C	NA	0.177314	0.0361844	1.41e-06	0.0013076	24.0102	0.008831	0.0282747	0.754791
Gut microbiota abundance (family Defluviitaleaceae id.1924)	Coronary heart disease || id:ieu-a-7	rs72731813	C	T	NA	-0.149751	0.0293415	2.76e-07	0.00141827	26.0452	0.020254	0.0212758	0.341111
Gut microbiota abundance (family Defluviitaleaceae id.1924)	Coronary heart disease || id:ieu-a-7	rs9608282	T	G	NA	0.139014	0.0299429	4.61e-06	0.00117387	21.5517	0.016761	0.0190142	0.378048
Gut microbiota abundance (family Defluviitaleaceae id.1924)	Coronary heart disease || id:ieu-a-7	rs9725395	A	G	NA	-0.138357	0.0295185	3.41e-06	0.00119645	21.9668	-0.003904	0.0191022	0.838061
Gut microbiota abundance (family Desulfovibrionaceae id.3169)	Coronary heart disease || id:ieu-a-7	rs112381107	C	T	NA	0.211435	0.0456962	2.82e-06	0.00116597	21.4065	0.045278	0.0204264	0.0266471
Gut microbiota abundance (family Desulfovibrionaceae id.3169)	Coronary heart disease || id:ieu-a-7	rs11599763	C	T	NA	0.0555931	0.0117493	2.5e-06	0.00121924	22.3857	-0.017475	0.0097135	0.0720112
Gut microbiota abundance (family Desulfovibrionaceae id.3169)	Coronary heart disease || id:ieu-a-7	rs16851319	G	C	NA	-0.0732697	0.0150964	2.4e-06	0.00128276	23.5535	0.00977	0.0128507	0.447092
Gut microbiota abundance (family Desulfovibrionaceae id.3169)	Coronary heart disease || id:ieu-a-7	rs17791387	A	G	NA	-0.0729251	0.0154381	2.1e-06	0.00121518	22.311	-0.011886	0.0122695	0.332673
Gut microbiota abundance (family Desulfovibrionaceae id.3169)	Coronary heart disease || id:ieu-a-7	rs2692012	G	A	NA	-0.114231	0.0253568	1.56e-06	0.00110535	20.2923	0.000809	0.0191543	0.966311
Gut microbiota abundance (family Desulfovibrionaceae id.3169)	Coronary heart disease || id:ieu-a-7	rs2838334	G	A	NA	0.0571419	0.012423	3.82e-06	0.00115228	21.1548	0.026431	0.0101209	0.00901364
Gut microbiota abundance (family Desulfovibrionaceae id.3169)	Coronary heart disease || id:ieu-a-7	rs3935584	C	T	NA	-0.0525838	0.0115757	6.78e-06	0.00112388	20.633	-0.012098	0.0097613	0.215203
Gut microbiota abundance (family Desulfovibrionaceae id.3169)	Coronary heart disease || id:ieu-a-7	rs4506934	C	T	NA	-0.0943381	0.020138	3.16e-06	0.00119515	21.9429	-0.016118	0.0154067	0.295483
Gut microbiota abundance (family Desulfovibrionaceae id.3169)	Coronary heart disease || id:ieu-a-7	rs6058181	C	T	NA	0.0834742	0.0166111	2.7e-07	0.00137503	25.2499	-0.040196	0.0133525	0.00260928
Gut microbiota abundance (family Desulfovibrionaceae id.3169)	Coronary heart disease || id:ieu-a-7	rs7164160	A	T	NA	-0.0574455	0.0129468	7.34e-06	0.00107231	19.6852	0.017906	0.0105239	0.0888546
Gut microbiota abundance (family Desulfovibrionaceae id.3169)	Coronary heart disease || id:ieu-a-7	rs72647048	T	C	NA	-0.0770089	0.017089	9.61e-06	0.00110603	20.3049	0.010965	0.0133536	0.411575
Gut microbiota abundance (family Desulfovibrionaceae id.3169)	Coronary heart disease || id:ieu-a-7	rs9928243	C	A	NA	-0.0541732	0.0117819	4.48e-06	0.00115143	21.1393	-0.001651	0.0094267	0.860969
Gut microbiota abundance (family Enterobacteriaceae id.3469)	Coronary heart disease || id:ieu-a-7	rs11026530	T	C	NA	0.0822408	0.0186379	9.43e-06	0.00106052	19.4685	5e-05	0.013119	0.996959
Gut microbiota abundance (family Enterobacteriaceae id.3469)	Coronary heart disease || id:ieu-a-7	rs111229068	A	T	NA	0.110561	0.0241719	3.65e-06	0.00113943	20.9187	-0.009534	0.0225305	0.672179
Gut microbiota abundance (family Enterobacteriaceae id.3469)	Coronary heart disease || id:ieu-a-7	rs2374342	C	A	NA	0.0582927	0.0126195	4.52e-06	0.00116209	21.3352	-0.021342	0.0095223	0.0250092
Gut microbiota abundance (family Enterobacteriaceae id.3469)	Coronary heart disease || id:ieu-a-7	rs35673018	G	A	NA	0.0899642	0.0202934	7.63e-06	0.00107045	19.6509	0.024128	0.0184244	0.190341
Gut microbiota abundance (family Enterobacteriaceae id.3469)	Coronary heart disease || id:ieu-a-7	rs4792380	A	T	NA	0.115598	0.0257683	9.49e-06	0.00109611	20.1225	7.2e-05	0.0186123	0.996913
Gut microbiota abundance (family Enterobacteriaceae id.3469)	Coronary heart disease || id:ieu-a-7	rs504442	T	G	NA	0.084159	0.0189479	5.17e-06	0.00107452	19.7257	0.013948	0.0144345	0.333895
Gut microbiota abundance (family Enterobacteriaceae id.3469)	Coronary heart disease || id:ieu-a-7	rs61973590	C	G	NA	-0.0605392	0.0133696	8.54e-06	0.00111674	20.5017	-0.02408	0.0110572	0.0294239
Gut microbiota abundance (family Enterobacteriaceae id.3469)	Coronary heart disease || id:ieu-a-7	rs62210023	A	G	NA	0.0606754	0.0130125	3.13e-06	0.0011841	21.7398	0.002097	0.0100861	0.835299
Gut microbiota abundance (family Enterobacteriaceae id.3469)	Coronary heart disease || id:ieu-a-7	rs78143293	A	G	NA	-0.0848521	0.0170415	1.2e-06	0.00134997	24.7892	-0.023468	0.0135198	0.0825962
Gut microbiota abundance (family Enterobacteriaceae id.3469)	Coronary heart disease || id:ieu-a-7	rs79757635	C	A	NA	0.0758597	0.0171286	9.32e-06	0.00106835	19.6124	0.019059	0.0143117	0.182957
Gut microbiota abundance (family Enterobacteriaceae id.3469)	Coronary heart disease || id:ieu-a-7	rs80319214	C	G	NA	0.0990404	0.0215877	6.95e-06	0.00114634	21.0458	0.038321	0.0237634	0.10683
Gut microbiota abundance (family Erysipelotrichaceae id.2149)	Coronary heart disease || id:ieu-a-7	rs1074800	G	A	NA	-0.0492438	0.010887	6.15e-06	0.0011143	20.4569	0.006751	0.0099753	0.49855
Gut microbiota abundance (family Erysipelotrichaceae id.2149)	Coronary heart disease || id:ieu-a-7	rs10781552	C	T	NA	-0.0552212	0.0116074	2.33e-06	0.00123256	22.6305	0.009412	0.010387	0.364865
Gut microbiota abundance (family Erysipelotrichaceae id.2149)	Coronary heart disease || id:ieu-a-7	rs17530232	A	G	NA	0.10305	0.0224648	2.79e-06	0.00114602	21.0399	0.016504	0.0255927	0.51901
Gut microbiota abundance (family Erysipelotrichaceae id.2149)	Coronary heart disease || id:ieu-a-7	rs1884466	C	T	NA	-0.0475363	0.0106939	9.53e-06	0.00107625	19.7575	-0.00181	0.0094702	0.848427
Gut microbiota abundance (family Erysipelotrichaceae id.2149)	Coronary heart disease || id:ieu-a-7	rs2300774	A	G	NA	-0.0524152	0.0106784	8.95e-07	0.001312	24.091	0.002847	0.0095723	0.766145
Gut microbiota abundance (family Erysipelotrichaceae id.2149)	Coronary heart disease || id:ieu-a-7	rs290833	T	G	NA	-0.0497374	0.0111376	8.03e-06	0.0010862	19.9405	-0.006195	0.0101752	0.542634
Gut microbiota abundance (family Erysipelotrichaceae id.2149)	Coronary heart disease || id:ieu-a-7	rs35161940	T	C	NA	-0.0806041	0.0167641	1.85e-06	0.00125895	23.1157	-0.001522	0.0145713	0.916811
Gut microbiota abundance (family Erysipelotrichaceae id.2149)	Coronary heart disease || id:ieu-a-7	rs4078432	T	C	NA	0.0608929	0.0133764	4.23e-06	0.00112866	20.7208	0.02034	0.0118785	0.086834
Gut microbiota abundance (family Erysipelotrichaceae id.2149)	Coronary heart disease || id:ieu-a-7	rs56970041	T	G	NA	0.0724145	0.0164471	5.4e-06	0.00105588	19.3832	0.008697	0.0143584	0.54471
Gut microbiota abundance (family Erysipelotrichaceae id.2149)	Coronary heart disease || id:ieu-a-7	rs62504403	C	T	NA	0.0681159	0.0127883	1.12e-07	0.00154455	28.3677	-0.007858	0.0123814	0.525649
Gut microbiota abundance (family Erysipelotrichaceae id.2149)	Coronary heart disease || id:ieu-a-7	rs7234058	T	C	NA	-0.0945759	0.0194091	9.12e-07	0.00129297	23.7412	-0.021821	0.0192065	0.255903
Gut microbiota abundance (family Erysipelotrichaceae id.2149)	Coronary heart disease || id:ieu-a-7	rs7826267	G	T	NA	0.0839071	0.0199131	9.28e-06	0.000967164	17.753	-0.004371	0.0191	0.818987
Gut microbiota abundance (family Erysipelotrichaceae id.2149)	Coronary heart disease || id:ieu-a-7	rs8003149	C	T	NA	0.0538798	0.0116888	4.08e-06	0.0011572	21.2454	-0.007585	0.0103501	0.463652
Gut microbiota abundance (family Family XI id.1936)	Coronary heart disease || id:ieu-a-7	rs10759623	C	T	NA	-0.162115	0.032151	5.78e-07	0.00138438	25.422	-0.000443	0.0112115	0.968481
Gut microbiota abundance (family Family XI id.1936)	Coronary heart disease || id:ieu-a-7	rs11547158	A	G	NA	-0.177599	0.0372795	2.7e-06	0.00123596	22.6931	-0.013461	0.014617	0.357094
Gut microbiota abundance (family Family XI id.1936)	Coronary heart disease || id:ieu-a-7	rs17379710	T	C	NA	-0.116383	0.0252125	3.97e-06	0.0011605	21.3059	0.004596	0.0093148	0.621726
Gut microbiota abundance (family Family XI id.1936)	Coronary heart disease || id:ieu-a-7	rs2155352	A	G	NA	-0.150538	0.0302319	6.63e-07	0.00135013	24.7921	0.007428	0.0114407	0.516169
Gut microbiota abundance (family Family XI id.1936)	Coronary heart disease || id:ieu-a-7	rs2156611	T	C	NA	-0.112486	0.0251099	9.43e-06	0.00109303	20.0659	0.005513	0.0092399	0.550739
Gut microbiota abundance (family Family XI id.1936)	Coronary heart disease || id:ieu-a-7	rs3733511	A	G	NA	0.128253	0.0274718	3.39e-06	0.00118699	21.7928	0.012771	0.010337	0.216659
Gut microbiota abundance (family Family XI id.1936)	Coronary heart disease || id:ieu-a-7	rs488164	G	T	NA	-0.117998	0.025516	4.8e-06	0.00116471	21.3834	-0.008532	0.0093605	0.362035
Gut microbiota abundance (family Family XI id.1936)	Coronary heart disease || id:ieu-a-7	rs6025153	C	G	NA	-0.118619	0.0261969	7.07e-06	0.00111667	20.5004	-0.006137	0.0103283	0.552384
Gut microbiota abundance (family Family XI id.1936)	Coronary heart disease || id:ieu-a-7	rs697771	A	G	NA	-0.117677	0.0251491	3.19e-06	0.0011924	21.8923	0.014505	0.009292	0.11852
Gut microbiota abundance (family Family XI id.1936)	Coronary heart disease || id:ieu-a-7	rs78222136	G	C	NA	0.224835	0.0511672	8.41e-06	0.00105169	19.3062	0.003826	0.0191652	0.841768
Gut microbiota abundance (family Family XIII id.1957)	Coronary heart disease || id:ieu-a-7	rs10404377	A	C	NA	0.0503183	0.011165	6.99e-06	0.00110625	20.3089	-0.011502	0.0120218	0.338689
Gut microbiota abundance (family Family XIII id.1957)	Coronary heart disease || id:ieu-a-7	rs118170811	A	G	NA	0.151619	0.0317112	1.8e-06	0.00124492	22.8578	-0.070216	0.0305744	0.0216436
Gut microbiota abundance (family Family XIII id.1957)	Coronary heart disease || id:ieu-a-7	rs12643275	A	T	NA	-0.0550907	0.0116474	2.42e-06	0.00121834	22.3692	0.001946	0.0104022	0.851601
Gut microbiota abundance (family Family XIII id.1957)	Coronary heart disease || id:ieu-a-7	rs12904405	A	G	NA	-0.0851896	0.0192688	7.67e-06	0.00106464	19.5441	0.008393	0.0157184	0.593371
Gut microbiota abundance (family Family XIII id.1957)	Coronary heart disease || id:ieu-a-7	rs1887048	G	A	NA	0.0579979	0.0129602	9.65e-06	0.00109076	20.0241	-0.012182	0.0114668	0.288065
Gut microbiota abundance (family Family XIII id.1957)	Coronary heart disease || id:ieu-a-7	rs1999289	A	T	NA	-0.0637366	0.013927	2.54e-06	0.00114069	20.9419	-0.00427	0.0125443	0.733561
Gut microbiota abundance (family Family XIII id.1957)	Coronary heart disease || id:ieu-a-7	rs482905	G	T	NA	0.0596528	0.012717	3.72e-06	0.00119832	22.0011	0.005125	0.0106531	0.630461
Gut microbiota abundance (family Family XIII id.1957)	Coronary heart disease || id:ieu-a-7	rs6501525	A	G	NA	0.0561559	0.0115587	1.24e-06	0.00128533	23.6007	-0.0083	0.0112799	0.461839
Gut microbiota abundance (family Family XIII id.1957)	Coronary heart disease || id:ieu-a-7	rs66753613	G	A	NA	0.0651136	0.0144251	8.08e-06	0.00110975	20.3732	-0.013877	0.0132787	0.295995
Gut microbiota abundance (family Family XIII id.1957)	Coronary heart disease || id:ieu-a-7	rs6797051	C	T	NA	-0.0805985	0.0171364	4.89e-06	0.00120474	22.1191	-0.0121	0.0142389	0.395446
Gut microbiota abundance (family Family XIII id.1957)	Coronary heart disease || id:ieu-a-7	rs7076829	T	A	NA	-0.0516394	0.0112313	4.76e-06	0.00115134	21.1376	-0.010975	0.0104174	0.2921
Gut microbiota abundance (family Family XIII id.1957)	Coronary heart disease || id:ieu-a-7	rs7514702	T	C	NA	-0.0663236	0.0141626	3.92e-06	0.00119435	21.9282	0.005611	0.01118	0.615752
Gut microbiota abundance (family Lachnospiraceae id.1987)	Coronary heart disease || id:ieu-a-7	rs10402491	C	T	NA	0.0661701	0.014851	7.58e-06	0.00108129	19.8502	-0.007897	0.0127801	0.536631
Gut microbiota abundance (family Lachnospiraceae id.1987)	Coronary heart disease || id:ieu-a-7	rs11139361	C	T	NA	-0.0494463	0.0110503	4.26e-06	0.00109055	20.0204	0.004952	0.0096407	0.607494
Gut microbiota abundance (family Lachnospiraceae id.1987)	Coronary heart disease || id:ieu-a-7	rs112040820	A	G	NA	0.0549584	0.0117086	2.42e-06	0.00119988	22.0298	-0.005603	0.011923	0.638403
Gut microbiota abundance (family Lachnospiraceae id.1987)	Coronary heart disease || id:ieu-a-7	rs11755180	C	G	NA	-0.049227	0.0104894	2.69e-06	0.00119946	22.0221	-0.000778	0.0094908	0.934667
Gut microbiota abundance (family Lachnospiraceae id.1987)	Coronary heart disease || id:ieu-a-7	rs11841382	G	T	NA	-0.0718128	0.017462	9.58e-06	0.000921332	16.911	0.000102	0.0143193	0.994317
Gut microbiota abundance (family Lachnospiraceae id.1987)	Coronary heart disease || id:ieu-a-7	rs11979110	T	C	NA	-0.0500924	0.0105069	1.82e-06	0.00123782	22.7273	-0.019114	0.0092909	0.0396598
Gut microbiota abundance (family Lachnospiraceae id.1987)	Coronary heart disease || id:ieu-a-7	rs1205443	A	G	NA	0.0501415	0.0112157	7.29e-06	0.0010886	19.9846	0.00291	0.010098	0.773213
Gut microbiota abundance (family Lachnospiraceae id.1987)	Coronary heart disease || id:ieu-a-7	rs12562372	G	T	NA	-0.0515295	0.01067	1.43e-06	0.00127008	23.3204	0.01247	0.0115591	0.280675
Gut microbiota abundance (family Lachnospiraceae id.1987)	Coronary heart disease || id:ieu-a-7	rs12760724	A	C	NA	-0.0484566	0.0107934	7.27e-06	0.00109777	20.1531	0.000358	0.009531	0.970037
Gut microbiota abundance (family Lachnospiraceae id.1987)	Coronary heart disease || id:ieu-a-7	rs13005175	G	A	NA	-0.0993483	0.0218395	8.37e-06	0.00112706	20.6913	-0.016274	0.018609	0.381834
Gut microbiota abundance (family Lachnospiraceae id.1987)	Coronary heart disease || id:ieu-a-7	rs146660815	T	C	NA	-0.215114	0.0476778	6.53e-06	0.00110872	20.3544	0.001008	0.0263933	0.969535
Gut microbiota abundance (family Lachnospiraceae id.1987)	Coronary heart disease || id:ieu-a-7	rs2159863	A	G	NA	-0.0585831	0.0128742	3.7e-06	0.00112776	20.7041	-0.025094	0.0117644	0.0329208
Gut microbiota abundance (family Lachnospiraceae id.1987)	Coronary heart disease || id:ieu-a-7	rs2910921	C	T	NA	-0.160302	0.035832	8.42e-06	0.00109009	20.0119	0.001108	0.0191782	0.953929
Gut microbiota abundance (family Lachnospiraceae id.1987)	Coronary heart disease || id:ieu-a-7	rs3127230	C	T	NA	-0.0503537	0.0112201	6.2e-06	0.00109697	20.1383	0.011848	0.0101665	0.243857
Gut microbiota abundance (family Lachnospiraceae id.1987)	Coronary heart disease || id:ieu-a-7	rs35524804	T	C	NA	-0.0607481	0.0125216	2.45e-06	0.00128171	23.5341	-0.011908	0.0130397	0.361131
Gut microbiota abundance (family Lachnospiraceae id.1987)	Coronary heart disease || id:ieu-a-7	rs7359994	C	T	NA	0.0503142	0.0112482	5.36e-06	0.00108979	20.0063	-0.0073	0.0102762	0.477469
Gut microbiota abundance (family Lachnospiraceae id.1987)	Coronary heart disease || id:ieu-a-7	rs79086868	T	C	NA	0.0776723	0.0164472	3.01e-06	0.00121457	22.2998	-0.015477	0.0152535	0.310272
Gut microbiota abundance (family Lachnospiraceae id.1987)	Coronary heart disease || id:ieu-a-7	rs959845	T	C	NA	0.0493666	0.0107801	5.17e-06	0.00114216	20.9688	0.01116	0.0106357	0.294044
Gut microbiota abundance (family Lachnospiraceae id.1987)	Coronary heart disease || id:ieu-a-7	rs9929145	G	A	NA	-0.125721	0.0245233	2.84e-07	0.00143099	26.2791	-0.025365	0.0235299	0.281037
Gut microbiota abundance (family Lactobacillaceae id.1836)	Coronary heart disease || id:ieu-a-7	rs11674854	C	T	NA	-0.0830224	0.0175267	2.6e-06	0.00122197	22.4359	-0.006538	0.0103598	0.527981
Gut microbiota abundance (family Lactobacillaceae id.1836)	Coronary heart disease || id:ieu-a-7	rs1530559	G	A	NA	0.0772453	0.0176921	9.65e-06	0.00103833	19.0607	0.001175	0.011583	0.9192
Gut microbiota abundance (family Lactobacillaceae id.1836)	Coronary heart disease || id:ieu-a-7	rs1590596	C	G	NA	-0.10381	0.0220135	3.9e-06	0.00121108	22.2358	0.013277	0.0128289	0.300704
Gut microbiota abundance (family Lactobacillaceae id.1836)	Coronary heart disease || id:ieu-a-7	rs16861661	G	A	NA	-0.193287	0.0379293	2.7e-07	0.00141398	25.9662	0.001878	0.0174967	0.914524
Gut microbiota abundance (family Lactobacillaceae id.1836)	Coronary heart disease || id:ieu-a-7	rs328312	T	A	NA	0.082529	0.0168225	8.69e-07	0.00131058	24.0649	-0.004348	0.0093865	0.643209
Gut microbiota abundance (family Lactobacillaceae id.1836)	Coronary heart disease || id:ieu-a-7	rs6092149	A	T	NA	-0.0825646	0.0170282	1.38e-06	0.00128025	23.5073	-0.003736	0.0093453	0.689322
Gut microbiota abundance (family Lactobacillaceae id.1836)	Coronary heart disease || id:ieu-a-7	rs62314653	C	A	NA	0.177082	0.0392269	6.59e-06	0.00110994	20.3767	0.008937	0.0204644	0.662322
Gut microbiota abundance (family Lactobacillaceae id.1836)	Coronary heart disease || id:ieu-a-7	rs74599091	A	G	NA	0.191613	0.0425039	7.7e-06	0.00110691	20.321	-0.006519	0.0263705	0.804747
Gut microbiota abundance (family Lactobacillaceae id.1836)	Coronary heart disease || id:ieu-a-7	rs768253	T	G	NA	-0.0792344	0.0170604	3.61e-06	0.00117473	21.5676	-0.002756	0.0092594	0.765976
Gut microbiota abundance (family Lactobacillaceae id.1836)	Coronary heart disease || id:ieu-a-7	rs77478751	A	G	NA	-0.219178	0.0473566	5.96e-06	0.00116661	21.4183	-0.037801	0.0327915	0.249005
Gut microbiota abundance (family Lactobacillaceae id.1836)	Coronary heart disease || id:ieu-a-7	rs921925	A	C	NA	0.0999419	0.0201687	5.77e-07	0.00133708	24.5523	0.003148	0.0111311	0.777322
Gut microbiota abundance (family Lactobacillaceae id.1836)	Coronary heart disease || id:ieu-a-7	rs9345899	A	G	NA	-0.124042	0.0278946	9.45e-06	0.00107704	19.772	-0.000474	0.0149613	0.974726
Gut microbiota abundance (family Methanobacteriaceae id.121)	Coronary heart disease || id:ieu-a-7	rs10202904	G	T	NA	0.121754	0.0235357	3.01e-07	0.00145707	26.7587	0.005757	0.0097461	0.554723
Gut microbiota abundance (family Methanobacteriaceae id.121)	Coronary heart disease || id:ieu-a-7	rs10424197	A	G	NA	0.111274	0.0247517	9.28e-06	0.00110078	20.2083	-0.01873	0.0102045	0.066437
Gut microbiota abundance (family Methanobacteriaceae id.121)	Coronary heart disease || id:ieu-a-7	rs11018665	A	T	NA	0.111465	0.0250516	6.52e-06	0.0010783	19.7951	-0.025934	0.0102425	0.0113415
Gut microbiota abundance (family Methanobacteriaceae id.121)	Coronary heart disease || id:ieu-a-7	rs12825290	C	G	NA	-0.216781	0.0493496	6.08e-06	0.00105104	19.2942	0.026232	0.0215268	0.223005
Gut microbiota abundance (family Methanobacteriaceae id.121)	Coronary heart disease || id:ieu-a-7	rs4257531	G	A	NA	0.164498	0.0364959	7.44e-06	0.0011065	20.3135	-0.016187	0.0173424	0.350626
Gut microbiota abundance (family Methanobacteriaceae id.121)	Coronary heart disease || id:ieu-a-7	rs56131665	G	A	NA	0.178661	0.039298	6.18e-06	0.00112572	20.6667	0.003742	0.0178465	0.833919
Gut microbiota abundance (family Methanobacteriaceae id.121)	Coronary heart disease || id:ieu-a-7	rs6508769	C	T	NA	-0.153519	0.0344519	8.23e-06	0.00108151	19.8541	-0.006371	0.0136067	0.639624
Gut microbiota abundance (family Methanobacteriaceae id.121)	Coronary heart disease || id:ieu-a-7	rs6776814	T	C	NA	-0.199566	0.0411825	1.63e-06	0.00127877	23.4801	0.01541	0.0176879	0.383635
Gut microbiota abundance (family Methanobacteriaceae id.121)	Coronary heart disease || id:ieu-a-7	rs73068003	G	T	NA	-0.15814	0.0351803	8.45e-06	0.00110054	20.204	-0.022719	0.0137349	0.0981047
Gut microbiota abundance (family Methanobacteriaceae id.121)	Coronary heart disease || id:ieu-a-7	rs73457410	A	G	NA	0.21534	0.0436695	1.41e-06	0.00132409	24.3134	-0.008037	0.0165169	0.626546
Gut microbiota abundance (family Methanobacteriaceae id.121)	Coronary heart disease || id:ieu-a-7	rs75208022	C	T	NA	-0.227245	0.048763	5.92e-06	0.00118275	21.715	-0.004983	0.0196475	0.799789
Gut microbiota abundance (family Methanobacteriaceae id.121)	Coronary heart disease || id:ieu-a-7	rs894996	C	A	NA	0.216999	0.0449076	1.88e-06	0.00127152	23.3469	-0.001049	0.0169492	0.95065
Gut microbiota abundance (family Oxalobacteraceae id.2966)	Coronary heart disease || id:ieu-a-7	rs111966731	T	C	NA	0.204031	0.0445746	4.56e-06	0.0011411	20.9493	0.025996	0.0201646	0.197332
Gut microbiota abundance (family Oxalobacteraceae id.2966)	Coronary heart disease || id:ieu-a-7	rs11246212	C	T	NA	-0.13607	0.0291797	4.51e-06	0.00118427	21.7428	0.003616	0.0137403	0.792421
Gut microbiota abundance (family Oxalobacteraceae id.2966)	Coronary heart disease || id:ieu-a-7	rs12002250	A	C	NA	0.196145	0.044523	5.53e-06	0.00105713	19.4061	0.024878	0.0216267	0.250005
Gut microbiota abundance (family Oxalobacteraceae id.2966)	Coronary heart disease || id:ieu-a-7	rs12509763	C	G	NA	-0.16332	0.0360823	8.05e-06	0.00111585	20.4853	-0.013622	0.0171447	0.426887
Gut microbiota abundance (family Oxalobacteraceae id.2966)	Coronary heart disease || id:ieu-a-7	rs1569853	T	C	NA	-0.140043	0.0281704	7.45e-07	0.00134571	24.7109	-0.018284	0.0144714	0.206425
Gut microbiota abundance (family Oxalobacteraceae id.2966)	Coronary heart disease || id:ieu-a-7	rs17138946	G	T	NA	-0.189444	0.0430248	8.09e-06	0.001056	19.3855	0.041594	0.0222122	0.061128
Gut microbiota abundance (family Oxalobacteraceae id.2966)	Coronary heart disease || id:ieu-a-7	rs36057338	G	T	NA	0.181604	0.0398742	6.26e-06	0.00112974	20.7405	0.004999	0.0179431	0.78055
Gut microbiota abundance (family Oxalobacteraceae id.2966)	Coronary heart disease || id:ieu-a-7	rs4428215	G	A	NA	0.12561	0.0230053	4.88e-08	0.00162289	29.8089	0.002268	0.0102968	0.825667
Gut microbiota abundance (family Oxalobacteraceae id.2966)	Coronary heart disease || id:ieu-a-7	rs561239	A	G	NA	0.105525	0.0236769	7.19e-06	0.00108191	19.8616	0.011061	0.0118068	0.348843
Gut microbiota abundance (family Oxalobacteraceae id.2966)	Coronary heart disease || id:ieu-a-7	rs6000536	C	T	NA	-0.118383	0.0241355	7.39e-07	0.00131008	24.0557	-0.007001	0.0130679	0.592139
Gut microbiota abundance (family Oxalobacteraceae id.2966)	Coronary heart disease || id:ieu-a-7	rs62435498	C	A	NA	0.181521	0.0400608	7.46e-06	0.00111823	20.529	0.002348	0.0225359	0.917019
Gut microbiota abundance (family Oxalobacteraceae id.2966)	Coronary heart disease || id:ieu-a-7	rs736744	T	C	NA	-0.105642	0.0200648	1.49e-07	0.00150921	27.7176	-0.011297	0.0095527	0.23697
Gut microbiota abundance (family Oxalobacteraceae id.2966)	Coronary heart disease || id:ieu-a-7	rs7993559	A	C	NA	-0.0921059	0.0201114	5.04e-06	0.00114234	20.9721	-0.001963	0.0105163	0.851925
Gut microbiota abundance (family Oxalobacteraceae id.2966)	Coronary heart disease || id:ieu-a-7	rs80330081	A	C	NA	-0.18756	0.0423688	6.64e-06	0.00106739	19.5948	-0.013459	0.0202852	0.507016
Gut microbiota abundance (family Oxalobacteraceae id.2966)	Coronary heart disease || id:ieu-a-7	rs934049	G	A	NA	0.109751	0.0238636	4.21e-06	0.00115198	21.1494	-0.007195	0.01351	0.594333
Gut microbiota abundance (family Pasteurellaceae id.3689)	Coronary heart disease || id:ieu-a-7	rs10840326	C	G	NA	-0.0717634	0.0149229	1.44e-06	0.00125937	23.1234	-0.018463	0.0094452	0.0506128
Gut microbiota abundance (family Pasteurellaceae id.3689)	Coronary heart disease || id:ieu-a-7	rs10965428	C	A	NA	-0.119902	0.0258219	4.29e-06	0.00117427	21.559	0.006185	0.0164691	0.70725
Gut microbiota abundance (family Pasteurellaceae id.3689)	Coronary heart disease || id:ieu-a-7	rs111582866	G	A	NA	-0.113957	0.0256403	7.07e-06	0.00107589	19.751	-0.024137	0.017614	0.170584
Gut microbiota abundance (family Pasteurellaceae id.3689)	Coronary heart disease || id:ieu-a-7	rs12050685	A	G	NA	-0.0670948	0.015239	9.19e-06	0.00105586	19.3828	0.005883	0.0099308	0.553581
Gut microbiota abundance (family Pasteurellaceae id.3689)	Coronary heart disease || id:ieu-a-7	rs12191680	C	G	NA	0.102214	0.0197189	3.05e-07	0.00146292	26.8663	0.019002	0.0128691	0.139795
Gut microbiota abundance (family Pasteurellaceae id.3689)	Coronary heart disease || id:ieu-a-7	rs16970009	A	G	NA	0.187381	0.0429572	7.32e-06	0.00103641	19.0253	0.001986	0.0196605	0.919539
Gut microbiota abundance (family Pasteurellaceae id.3689)	Coronary heart disease || id:ieu-a-7	rs35510	A	G	NA	0.122729	0.0264958	4.02e-06	0.00116851	21.4532	-0.021146	0.0186177	0.256041
Gut microbiota abundance (family Pasteurellaceae id.3689)	Coronary heart disease || id:ieu-a-7	rs4822728	T	C	NA	0.0685479	0.0149032	4.72e-06	0.0011522	21.1535	0.006299	0.0097211	0.517003
Gut microbiota abundance (family Pasteurellaceae id.3689)	Coronary heart disease || id:ieu-a-7	rs6092684	A	T	NA	0.0684647	0.014674	3.44e-06	0.00118556	21.7665	-0.001499	0.00967	0.87681
Gut microbiota abundance (family Pasteurellaceae id.3689)	Coronary heart disease || id:ieu-a-7	rs62568866	T	A	NA	-0.118018	0.0259206	7.23e-06	0.00112906	20.7281	0.006002	0.0178334	0.73645
Gut microbiota abundance (family Pasteurellaceae id.3689)	Coronary heart disease || id:ieu-a-7	rs6972479	A	G	NA	-0.0781862	0.0175366	7.75e-06	0.00108268	19.8757	0.031534	0.0121413	0.00939745
Gut microbiota abundance (family Pasteurellaceae id.3689)	Coronary heart disease || id:ieu-a-7	rs72756943	G	A	NA	0.13988	0.0303029	3.35e-06	0.00116048	21.3057	-0.004337	0.0223328	0.84602
Gut microbiota abundance (family Pasteurellaceae id.3689)	Coronary heart disease || id:ieu-a-7	rs73139353	A	C	NA	-0.222573	0.0484634	8.71e-06	0.00114873	21.0897	-0.006818	0.0230867	0.767749
Gut microbiota abundance (family Pasteurellaceae id.3689)	Coronary heart disease || id:ieu-a-7	rs731534	C	G	NA	-0.0986502	0.0216316	9.46e-06	0.00113273	20.7956	0.002991	0.0127518	0.814554
Gut microbiota abundance (family Pasteurellaceae id.3689)	Coronary heart disease || id:ieu-a-7	rs76022354	C	T	NA	0.24289	0.0500406	1.83e-06	0.00128297	23.5574	-0.019953	0.0214735	0.352791
Gut microbiota abundance (family Pasteurellaceae id.3689)	Coronary heart disease || id:ieu-a-7	rs78909003	T	C	NA	-0.241159	0.0498372	2.05e-06	0.00127511	23.4127	0.025781	0.026138	0.323966
Gut microbiota abundance (family Pasteurellaceae id.3689)	Coronary heart disease || id:ieu-a-7	rs9382510	C	T	NA	-0.0881865	0.0169965	2.48e-07	0.00146571	26.9177	0.001189	0.0106042	0.910724
Gut microbiota abundance (family Pasteurellaceae id.3689)	Coronary heart disease || id:ieu-a-7	rs9895850	T	C	NA	-0.176406	0.041017	9.08e-06	0.00100754	18.4949	0.01172	0.0197051	0.551997
Gut microbiota abundance (family Pasteurellaceae id.3689)	Coronary heart disease || id:ieu-a-7	rs9938097	C	T	NA	0.0710386	0.0158024	8.23e-06	0.00110069	20.2067	0.008465	0.010727	0.430036
Gut microbiota abundance (family Peptococcaceae id.2024)	Coronary heart disease || id:ieu-a-7	rs117452796	A	G	NA	-0.257982	0.0549569	3.15e-06	0.00120009	22.0337	-0.008672	0.0220851	0.694568
Gut microbiota abundance (family Peptococcaceae id.2024)	Coronary heart disease || id:ieu-a-7	rs12144792	C	T	NA	0.064399	0.0141246	5.82e-06	0.00113218	20.7854	-0.008903	0.0099492	0.37087
Gut microbiota abundance (family Peptococcaceae id.2024)	Coronary heart disease || id:ieu-a-7	rs12634826	T	G	NA	-0.0739885	0.0150931	1.01e-06	0.00130859	24.0284	-0.00463	0.0108682	0.670099
Gut microbiota abundance (family Peptococcaceae id.2024)	Coronary heart disease || id:ieu-a-7	rs12992764	T	G	NA	0.0684213	0.0141137	1.46e-06	0.00127981	23.4992	0.013397	0.010097	0.184563
Gut microbiota abundance (family Peptococcaceae id.2024)	Coronary heart disease || id:ieu-a-7	rs150600492	A	C	NA	0.135774	0.0289757	2.31e-06	0.00119577	21.9542	0.018991	0.0219233	0.386354
Gut microbiota abundance (family Peptococcaceae id.2024)	Coronary heart disease || id:ieu-a-7	rs35703006	G	T	NA	0.0812655	0.0164355	4.95e-07	0.00133128	24.4455	-0.000883	0.0112756	0.937581
Gut microbiota abundance (family Peptococcaceae id.2024)	Coronary heart disease || id:ieu-a-7	rs4990837	G	A	NA	-0.0910387	0.0185869	1.74e-06	0.00130638	23.9878	-0.015813	0.0132059	0.231143
Gut microbiota abundance (family Peptococcaceae id.2024)	Coronary heart disease || id:ieu-a-7	rs75430375	C	T	NA	-0.147941	0.0317498	3.41e-06	0.00118245	21.7094	-0.014082	0.0198365	0.477765
Gut microbiota abundance (family Peptococcaceae id.2024)	Coronary heart disease || id:ieu-a-7	rs75898026	A	G	NA	-0.0821779	0.0173541	2.02e-06	0.00122117	22.4212	-0.001709	0.012653	0.892559
Gut microbiota abundance (family Peptostreptococcaceae id.2042)	Coronary heart disease || id:ieu-a-7	rs10805326	A	G	NA	-0.0566637	0.012276	4.03e-06	0.00116036	21.3034	-0.007344	0.01016	0.469779
Gut microbiota abundance (family Peptostreptococcaceae id.2042)	Coronary heart disease || id:ieu-a-7	rs117020988	C	T	NA	0.182411	0.0372126	1.03e-06	0.00130844	24.0256	-0.011742	0.0195889	0.548891
Gut microbiota abundance (family Peptostreptococcaceae id.2042)	Coronary heart disease || id:ieu-a-7	rs12377846	C	A	NA	-0.252	0.0511627	7.26e-07	0.00132105	24.2575	-0.068466	0.0284518	0.0161113
Gut microbiota abundance (family Peptostreptococcaceae id.2042)	Coronary heart disease || id:ieu-a-7	rs12986312	T	G	NA	0.0571818	0.0125947	5.77e-06	0.00112267	20.6107	0.000556	0.0104348	0.957506
Gut microbiota abundance (family Peptostreptococcaceae id.2042)	Coronary heart disease || id:ieu-a-7	rs1467258	G	A	NA	0.072584	0.0162321	7.9e-06	0.00108908	19.9933	0.024634	0.0143009	0.0849689
Gut microbiota abundance (family Peptostreptococcaceae id.2042)	Coronary heart disease || id:ieu-a-7	rs1520207	T	C	NA	-0.0525658	0.0112476	3.17e-06	0.00118952	21.8393	0.00243	0.0092996	0.79386
Gut microbiota abundance (family Peptostreptococcaceae id.2042)	Coronary heart disease || id:ieu-a-7	rs2644627	C	G	NA	-0.0558506	0.011224	6.33e-07	0.00134826	24.7579	-0.008127	0.0093507	0.384773
Gut microbiota abundance (family Peptostreptococcaceae id.2042)	Coronary heart disease || id:ieu-a-7	rs4692811	C	T	NA	0.0642075	0.0126913	4.21e-07	0.00139365	25.5925	-0.015192	0.0100644	0.131175
Gut microbiota abundance (family Peptostreptococcaceae id.2042)	Coronary heart disease || id:ieu-a-7	rs59865771	C	T	NA	-0.0573764	0.0127192	7.69e-06	0.00110832	20.347	-0.000154	0.0110453	0.988876
Gut microbiota abundance (family Peptostreptococcaceae id.2042)	Coronary heart disease || id:ieu-a-7	rs59987323	C	T	NA	-0.0537078	0.011443	2.7e-06	0.0011997	22.0266	0.017998	0.0126964	0.156318
Gut microbiota abundance (family Peptostreptococcaceae id.2042)	Coronary heart disease || id:ieu-a-7	rs61841503	G	A	NA	0.0919658	0.0161331	9.8e-09	0.00176868	32.4915	0.014438	0.0131885	0.27363
Gut microbiota abundance (family Peptostreptococcaceae id.2042)	Coronary heart disease || id:ieu-a-7	rs6721459	G	A	NA	-0.0509823	0.0111975	5.08e-06	0.00112903	20.7276	-0.001735	0.0094539	0.854388
Gut microbiota abundance (family Peptostreptococcaceae id.2042)	Coronary heart disease || id:ieu-a-7	rs75819860	T	A	NA	0.126264	0.0268383	2.49e-06	0.00120539	22.131	0.004343	0.0337626	0.897648
Gut microbiota abundance (family Peptostreptococcaceae id.2042)	Coronary heart disease || id:ieu-a-7	rs76982728	T	C	NA	0.124203	0.0266923	3.24e-06	0.00117918	21.6493	0.00243	0.0207816	0.906915
Gut microbiota abundance (family Peptostreptococcaceae id.2042)	Coronary heart disease || id:ieu-a-7	rs77540684	T	G	NA	0.106725	0.0245638	8.14e-06	0.00102824	18.8753	0.014418	0.0185786	0.437718
Gut microbiota abundance (family Peptostreptococcaceae id.2042)	Coronary heart disease || id:ieu-a-7	rs9573937	A	G	NA	-0.0693637	0.0142907	1.71e-06	0.00128292	23.5565	-0.019848	0.0123064	0.106785
Gut microbiota abundance (family Porphyromonadaceae id.943)	Coronary heart disease || id:ieu-a-7	rs10119172	C	G	NA	-0.0737324	0.014259	1.32e-07	0.00145582	26.7357	0.005631	0.0122152	0.64481
Gut microbiota abundance (family Porphyromonadaceae id.943)	Coronary heart disease || id:ieu-a-7	rs10762312	A	G	NA	0.052368	0.0118814	8.7e-06	0.00105813	19.4245	0.004662	0.0104163	0.654466
Gut microbiota abundance (family Porphyromonadaceae id.943)	Coronary heart disease || id:ieu-a-7	rs10858364	G	T	NA	0.055316	0.012085	4.31e-06	0.00114107	20.9489	0.006615	0.0139989	0.636542
Gut microbiota abundance (family Porphyromonadaceae id.943)	Coronary heart disease || id:ieu-a-7	rs17065783	A	G	NA	-0.059133	0.0122235	1.79e-06	0.00127443	23.4003	0.011808	0.0106988	0.269732
Gut microbiota abundance (family Porphyromonadaceae id.943)	Coronary heart disease || id:ieu-a-7	rs1980561	A	G	NA	-0.0485289	0.0109284	8.95e-06	0.00107404	19.717	0.011349	0.0094061	0.227602
Gut microbiota abundance (family Porphyromonadaceae id.943)	Coronary heart disease || id:ieu-a-7	rs3111851	G	C	NA	-0.0581896	0.0121147	2.19e-06	0.00125638	23.0684	0.007036	0.0108682	0.517378
Gut microbiota abundance (family Porphyromonadaceae id.943)	Coronary heart disease || id:ieu-a-7	rs35233670	T	C	NA	-0.0473576	0.010602	7.91e-06	0.00108676	19.9506	0.004374	0.0094463	0.643336
Gut microbiota abundance (family Porphyromonadaceae id.943)	Coronary heart disease || id:ieu-a-7	rs35961441	A	C	NA	0.0915257	0.0207306	8.37e-06	0.0010617	19.4901	-0.002708	0.0177183	0.878527
Gut microbiota abundance (family Porphyromonadaceae id.943)	Coronary heart disease || id:ieu-a-7	rs6953849	A	G	NA	0.0718149	0.0150724	2.44e-06	0.00123631	22.6995	0.022881	0.0131559	0.0819955
Gut microbiota abundance (family Porphyromonadaceae id.943)	Coronary heart disease || id:ieu-a-7	rs7330827	T	C	NA	-0.103842	0.0237355	8.05e-06	0.00104255	19.1382	0.025973	0.0217788	0.233033
Gut microbiota abundance (family Porphyromonadaceae id.943)	Coronary heart disease || id:ieu-a-7	rs864093	A	C	NA	-0.0527939	0.0117499	9.6e-06	0.00109957	20.1861	0.011484	0.0102838	0.264119
Gut microbiota abundance (family Prevotellaceae id.960)	Coronary heart disease || id:ieu-a-7	rs10131942	C	G	NA	0.0701212	0.0158326	8.61e-06	0.00106839	19.6131	0.019889	0.0125302	0.112449
Gut microbiota abundance (family Prevotellaceae id.960)	Coronary heart disease || id:ieu-a-7	rs12057990	C	T	NA	0.0589878	0.0132268	8.97e-06	0.00108329	19.8869	-0.002981	0.0111061	0.788383
Gut microbiota abundance (family Prevotellaceae id.960)	Coronary heart disease || id:ieu-a-7	rs12118202	T	C	NA	-0.0751986	0.0147265	5.54e-07	0.00141972	26.0719	0.026023	0.0111506	0.0196079
Gut microbiota abundance (family Prevotellaceae id.960)	Coronary heart disease || id:ieu-a-7	rs13069367	A	C	NA	-0.0539768	0.0119687	7.39e-06	0.00110774	20.3363	0.006625	0.0095745	0.488972
Gut microbiota abundance (family Prevotellaceae id.960)	Coronary heart disease || id:ieu-a-7	rs148376875	T	G	NA	0.084515	0.0179163	2.08e-06	0.00121184	22.2497	-0.018508	0.0186709	0.321553
Gut microbiota abundance (family Prevotellaceae id.960)	Coronary heart disease || id:ieu-a-7	rs2206482	T	G	NA	-0.0569105	0.0117486	1.3e-06	0.00127779	23.462	0.012682	0.0095169	0.18267
Gut microbiota abundance (family Prevotellaceae id.960)	Coronary heart disease || id:ieu-a-7	rs2278540	G	A	NA	0.0554249	0.0123265	8.44e-06	0.00110117	20.2154	0.004686	0.0103207	0.649802
Gut microbiota abundance (family Prevotellaceae id.960)	Coronary heart disease || id:ieu-a-7	rs34071565	T	A	NA	-0.1567	0.0347882	5.6e-06	0.00110508	20.2874	0.008165	0.0244728	0.738654
Gut microbiota abundance (family Prevotellaceae id.960)	Coronary heart disease || id:ieu-a-7	rs34660375	A	G	NA	-0.0805894	0.0178291	7.4e-06	0.00111279	20.4291	-0.022317	0.0189523	0.238982
Gut microbiota abundance (family Prevotellaceae id.960)	Coronary heart disease || id:ieu-a-7	rs3758087	C	T	NA	-0.0564199	0.0124655	8.61e-06	0.00111574	20.4832	-0.004331	0.0099633	0.663784
Gut microbiota abundance (family Prevotellaceae id.960)	Coronary heart disease || id:ieu-a-7	rs3860225	A	G	NA	0.083936	0.0167936	5.5e-07	0.00136025	24.9782	-0.014164	0.0124998	0.257156
Gut microbiota abundance (family Prevotellaceae id.960)	Coronary heart disease || id:ieu-a-7	rs4493272	T	C	NA	-0.0604992	0.0118027	3.02e-07	0.00143059	26.2718	-0.013388	0.0097417	0.169351
Gut microbiota abundance (family Prevotellaceae id.960)	Coronary heart disease || id:ieu-a-7	rs4685827	T	C	NA	-0.0679529	0.0145407	2.77e-06	0.0011894	21.8373	0.01238	0.0115298	0.282938
Gut microbiota abundance (family Prevotellaceae id.960)	Coronary heart disease || id:ieu-a-7	rs7252711	G	A	NA	0.0740876	0.0161926	5.57e-06	0.00114015	20.932	-0.018901	0.0134307	0.15934
Gut microbiota abundance (family Prevotellaceae id.960)	Coronary heart disease || id:ieu-a-7	rs7975087	C	A	NA	-0.0601448	0.0135454	7.59e-06	0.00107386	19.7136	0.031534	0.0104424	0.00252941
Gut microbiota abundance (family Prevotellaceae id.960)	Coronary heart disease || id:ieu-a-7	rs912860	A	G	NA	0.229046	0.0483124	9.3e-07	0.00122404	22.474	0.020455	0.0251832	0.416649
Gut microbiota abundance (family Prevotellaceae id.960)	Coronary heart disease || id:ieu-a-7	rs9586501	G	A	NA	0.0592681	0.0127329	2.59e-06	0.00117998	21.6641	-0.007277	0.010299	0.479832
Gut microbiota abundance (family Prevotellaceae id.960)	Coronary heart disease || id:ieu-a-7	rs9958960	G	A	NA	-0.0914807	0.0173611	1.06e-07	0.00151164	27.7624	0.00083	0.0137881	0.951999
Gut microbiota abundance (family Rhodospirillaceae id.2717)	Coronary heart disease || id:ieu-a-7	rs1035406	G	A	NA	-0.11354	0.0250863	5.84e-06	0.00111568	20.4822	-0.017135	0.0133743	0.200126
Gut microbiota abundance (family Rhodospirillaceae id.2717)	Coronary heart disease || id:ieu-a-7	rs11591293	G	T	NA	0.0743184	0.0158724	2.67e-06	0.00119396	21.921	-0.011953	0.0101382	0.238397
Gut microbiota abundance (family Rhodospirillaceae id.2717)	Coronary heart disease || id:ieu-a-7	rs12977163	G	C	NA	0.0730952	0.0163491	7.63e-06	0.00108872	19.9868	0.009961	0.0104761	0.341688
Gut microbiota abundance (family Rhodospirillaceae id.2717)	Coronary heart disease || id:ieu-a-7	rs13336560	C	T	NA	-0.0701719	0.0158061	9.17e-06	0.00107352	19.7074	0.016949	0.014832	0.253151
Gut microbiota abundance (family Rhodospirillaceae id.2717)	Coronary heart disease || id:ieu-a-7	rs1549633	A	C	NA	0.0999312	0.0218634	4.7e-06	0.00113782	20.8891	-0.000117	0.0123097	0.992416
Gut microbiota abundance (family Rhodospirillaceae id.2717)	Coronary heart disease || id:ieu-a-7	rs1923415	A	G	NA	-0.0999238	0.0227326	9.64e-06	0.00105241	19.3193	0.004662	0.0149646	0.755393
Gut microbiota abundance (family Rhodospirillaceae id.2717)	Coronary heart disease || id:ieu-a-7	rs3754624	C	T	NA	0.0971389	0.0200064	1.71e-06	0.00128378	23.5723	-0.014418	0.0119306	0.226859
Gut microbiota abundance (family Rhodospirillaceae id.2717)	Coronary heart disease || id:ieu-a-7	rs4278423	T	C	NA	0.107529	0.0235725	3.12e-06	0.00113331	20.8062	-0.002384	0.0137371	0.862223
Gut microbiota abundance (family Rhodospirillaceae id.2717)	Coronary heart disease || id:ieu-a-7	rs4822789	G	C	NA	0.0734321	0.0160521	7.01e-06	0.00113976	20.9248	0.015974	0.0097798	0.102391
Gut microbiota abundance (family Rhodospirillaceae id.2717)	Coronary heart disease || id:ieu-a-7	rs55876211	C	T	NA	-0.0911851	0.0196395	2.87e-06	0.00117403	21.5546	0.004646	0.0114037	0.683707
Gut microbiota abundance (family Rhodospirillaceae id.2717)	Coronary heart disease || id:ieu-a-7	rs6679026	T	C	NA	0.111984	0.0251088	9.95e-06	0.0010834	19.889	0.001459	0.0154414	0.924723
Gut microbiota abundance (family Rhodospirillaceae id.2717)	Coronary heart disease || id:ieu-a-7	rs7001029	C	T	NA	0.117366	0.0261324	5.35e-06	0.00109862	20.1687	0.007753	0.0176303	0.660116
Gut microbiota abundance (family Rhodospirillaceae id.2717)	Coronary heart disease || id:ieu-a-7	rs72714493	A	G	NA	0.0816858	0.0180791	7.35e-06	0.00111188	20.4123	-0.017285	0.0110007	0.116123
Gut microbiota abundance (family Rhodospirillaceae id.2717)	Coronary heart disease || id:ieu-a-7	rs74354280	C	T	NA	-0.0911896	0.0204907	6.67e-06	0.00107872	19.8029	-0.004482	0.0123923	0.717593
Gut microbiota abundance (family Rhodospirillaceae id.2717)	Coronary heart disease || id:ieu-a-7	rs76784716	A	G	NA	0.136049	0.0285767	1.49e-06	0.00123433	22.6631	0.023034	0.0196834	0.24191
Gut microbiota abundance (family Rhodospirillaceae id.2717)	Coronary heart disease || id:ieu-a-7	rs9813022	A	G	NA	-0.0842444	0.0163583	2.53e-07	0.00144404	26.5191	-0.020673	0.0097385	0.0337691
Gut microbiota abundance (family Rikenellaceae id.967)	Coronary heart disease || id:ieu-a-7	rs10217435	C	T	NA	-0.0883756	0.0197506	6.51e-06	0.00109051	20.0197	0.00623	0.0163822	0.703728
Gut microbiota abundance (family Rikenellaceae id.967)	Coronary heart disease || id:ieu-a-7	rs10832801	A	C	NA	-0.0534763	0.0122666	7.5e-06	0.0010352	19.0032	-0.011041	0.0114744	0.335932
Gut microbiota abundance (family Rikenellaceae id.967)	Coronary heart disease || id:ieu-a-7	rs1939881	G	A	NA	-0.105589	0.0206213	5.64e-07	0.00142753	26.2155	0.008245	0.0167211	0.621949
Gut microbiota abundance (family Rikenellaceae id.967)	Coronary heart disease || id:ieu-a-7	rs2447496	A	G	NA	0.0549203	0.0121904	6.09e-06	0.00110548	20.2947	0.004595	0.0111441	0.680102
Gut microbiota abundance (family Rikenellaceae id.967)	Coronary heart disease || id:ieu-a-7	rs2833282	G	A	NA	0.0711137	0.0156966	4.31e-06	0.00111792	20.5233	0.005899	0.0148603	0.691395
Gut microbiota abundance (family Rikenellaceae id.967)	Coronary heart disease || id:ieu-a-7	rs35909684	A	C	NA	-0.0850181	0.0191539	7.1e-06	0.00107311	19.6998	-0.001655	0.0174304	0.924355
Gut microbiota abundance (family Rikenellaceae id.967)	Coronary heart disease || id:ieu-a-7	rs36021379	A	G	NA	-0.0656005	0.0144903	7.2e-06	0.00111629	20.4933	0.006214	0.0133156	0.640736
Gut microbiota abundance (family Rikenellaceae id.967)	Coronary heart disease || id:ieu-a-7	rs4264350	T	C	NA	-0.0526393	0.0108555	1.35e-06	0.00128046	23.5111	0.022594	0.0093529	0.0157036
Gut microbiota abundance (family Rikenellaceae id.967)	Coronary heart disease || id:ieu-a-7	rs4783173	G	C	NA	-0.0481514	0.0110006	7.06e-06	0.0010436	19.1575	0.002919	0.0110659	0.791947
Gut microbiota abundance (family Rikenellaceae id.967)	Coronary heart disease || id:ieu-a-7	rs59663348	G	A	NA	0.0570915	0.0125048	6.12e-06	0.00113526	20.8421	0.003901	0.0106249	0.713502
Gut microbiota abundance (family Rikenellaceae id.967)	Coronary heart disease || id:ieu-a-7	rs62532512	A	C	NA	0.0504257	0.0107399	2.76e-06	0.00120056	22.0423	2.5e-05	0.0093996	0.997878
Gut microbiota abundance (family Rikenellaceae id.967)	Coronary heart disease || id:ieu-a-7	rs67281112	G	C	NA	0.0635814	0.0137451	3.63e-06	0.00116536	21.3952	0.005345	0.0139141	0.700874
Gut microbiota abundance (family Rikenellaceae id.967)	Coronary heart disease || id:ieu-a-7	rs6744030	C	T	NA	0.0696747	0.0157103	9.32e-06	0.00107131	19.6668	0.005446	0.0143171	0.703662
Gut microbiota abundance (family Rikenellaceae id.967)	Coronary heart disease || id:ieu-a-7	rs67705352	T	G	NA	-0.0549688	0.0110534	6.58e-07	0.00134665	24.7282	-0.012028	0.009707	0.215305
Gut microbiota abundance (family Rikenellaceae id.967)	Coronary heart disease || id:ieu-a-7	rs6837275	A	G	NA	0.0570355	0.011887	1.45e-06	0.00125372	23.0196	0.005808	0.0103359	0.574168
Gut microbiota abundance (family Rikenellaceae id.967)	Coronary heart disease || id:ieu-a-7	rs7242694	C	T	NA	-0.0618674	0.0134882	5.81e-06	0.00114583	21.0363	0.028893	0.0124987	0.0207955
Gut microbiota abundance (family Rikenellaceae id.967)	Coronary heart disease || id:ieu-a-7	rs74474130	T	G	NA	0.137747	0.0295688	3.61e-06	0.00118191	21.6995	0.023248	0.030809	0.450498
Gut microbiota abundance (family Rikenellaceae id.967)	Coronary heart disease || id:ieu-a-7	rs77885767	C	T	NA	-0.156209	0.0336482	2.85e-06	0.00117376	21.5497	0.026948	0.021794	0.216277
Gut microbiota abundance (family Rikenellaceae id.967)	Coronary heart disease || id:ieu-a-7	rs9389714	C	T	NA	-0.0636841	0.0143416	8.79e-06	0.00107399	19.716	0.004105	0.0114798	0.720654
Gut microbiota abundance (family Rikenellaceae id.967)	Coronary heart disease || id:ieu-a-7	rs9578457	G	A	NA	-0.141478	0.0315848	3.99e-06	0.00109282	20.062	-0.00922	0.0233876	0.693413
Gut microbiota abundance (family Rikenellaceae id.967)	Coronary heart disease || id:ieu-a-7	rs9603208	G	T	NA	0.0821173	0.0159596	1.92e-07	0.00144145	26.4715	-0.000223	0.0124933	0.985759
Gut microbiota abundance (family Ruminococcaceae id.2050)	Coronary heart disease || id:ieu-a-7	rs10093275	T	C	NA	-0.0534595	0.011677	5.35e-06	0.00114154	20.9575	-0.004383	0.0102425	0.668707
Gut microbiota abundance (family Ruminococcaceae id.2050)	Coronary heart disease || id:ieu-a-7	rs10166469	C	T	NA	0.053336	0.0120209	8.52e-06	0.00107226	19.6843	0.008134	0.0105586	0.441083
Gut microbiota abundance (family Ruminococcaceae id.2050)	Coronary heart disease || id:ieu-a-7	rs1158100	G	A	NA	0.0490539	0.0109865	8.61e-06	0.00108582	19.9334	-0.006725	0.0103131	0.514348
Gut microbiota abundance (family Ruminococcaceae id.2050)	Coronary heart disease || id:ieu-a-7	rs1612733	T	C	NA	0.108708	0.0238006	4.22e-06	0.0011362	20.8593	0.024956	0.0242957	0.304336
Gut microbiota abundance (family Ruminococcaceae id.2050)	Coronary heart disease || id:ieu-a-7	rs17376049	T	C	NA	0.0848534	0.0172114	7.3e-07	0.00132352	24.3029	-0.013798	0.0152883	0.36678
Gut microbiota abundance (family Ruminococcaceae id.2050)	Coronary heart disease || id:ieu-a-7	rs2113833	C	T	NA	-0.169146	0.0355009	1.14e-06	0.00123626	22.6985	-0.011566	0.0188665	0.539846
Gut microbiota abundance (family Ruminococcaceae id.2050)	Coronary heart disease || id:ieu-a-7	rs2426816	T	A	NA	-0.0480152	0.0106011	6.04e-06	0.0011173	20.512	0.004326	0.0094278	0.646338
Gut microbiota abundance (family Ruminococcaceae id.2050)	Coronary heart disease || id:ieu-a-7	rs3009418	A	C	NA	-0.0927607	0.0210123	8.69e-06	0.0010615	19.4865	-0.011452	0.0214844	0.594008
Gut microbiota abundance (family Ruminococcaceae id.2050)	Coronary heart disease || id:ieu-a-7	rs499272	G	C	NA	0.0706431	0.016046	9.29e-06	0.00105572	19.3802	0.020644	0.013925	0.138204
Gut microbiota abundance (family Ruminococcaceae id.2050)	Coronary heart disease || id:ieu-a-7	rs55793120	T	C	NA	0.13822	0.0266152	1.44e-07	0.0014684	26.9671	-0.001231	0.0257285	0.961839
Gut microbiota abundance (family Ruminococcaceae id.2050)	Coronary heart disease || id:ieu-a-7	rs56199908	T	C	NA	-0.199327	0.0410444	1.66e-06	0.0012843	23.5818	-0.009751	0.0201505	0.62845
Gut microbiota abundance (family Ruminococcaceae id.2050)	Coronary heart disease || id:ieu-a-7	rs76724913	T	G	NA	0.0901053	0.0203104	9.6e-06	0.00107201	19.6796	0.013845	0.0173576	0.425084
Gut microbiota abundance (family Streptococcaceae id.1850)	Coronary heart disease || id:ieu-a-7	rs10028567	C	T	NA	-0.0934027	0.0190343	3.72e-06	0.00131122	24.0767	0.022613	0.0149016	0.129142
Gut microbiota abundance (family Streptococcaceae id.1850)	Coronary heart disease || id:ieu-a-7	rs11110281	T	C	NA	-0.130554	0.0225943	1.4e-08	0.00181716	33.3838	-0.019183	0.0194748	0.324616
Gut microbiota abundance (family Streptococcaceae id.1850)	Coronary heart disease || id:ieu-a-7	rs16950051	A	G	NA	0.107008	0.0236973	5.34e-06	0.00111059	20.3886	-0.042849	0.0214105	0.0453597
Gut microbiota abundance (family Streptococcaceae id.1850)	Coronary heart disease || id:ieu-a-7	rs2370083	G	T	NA	-0.0842751	0.0184509	4.26e-06	0.00113624	20.8601	-0.014262	0.0161193	0.376276
Gut microbiota abundance (family Streptococcaceae id.1850)	Coronary heart disease || id:ieu-a-7	rs2952251	G	A	NA	0.0639298	0.0126525	3.72e-07	0.00139011	25.5274	-0.012156	0.0109312	0.266119
Gut microbiota abundance (family Streptococcaceae id.1850)	Coronary heart disease || id:ieu-a-7	rs35344081	G	A	NA	0.0609349	0.0129703	2.64e-06	0.00120202	22.0691	-0.033596	0.011168	0.00262773
Gut microbiota abundance (family Streptococcaceae id.1850)	Coronary heart disease || id:ieu-a-7	rs395407	C	G	NA	0.0826855	0.0172536	1.33e-06	0.00125071	22.9642	0.013986	0.0204481	0.493991
Gut microbiota abundance (family Streptococcaceae id.1850)	Coronary heart disease || id:ieu-a-7	rs4968759	A	G	NA	-0.0544035	0.0111271	8.92e-07	0.00130174	23.9024	0.007727	0.0094908	0.415555
Gut microbiota abundance (family Streptococcaceae id.1850)	Coronary heart disease || id:ieu-a-7	rs57646748	G	A	NA	-0.088021	0.019876	7.88e-06	0.0010682	19.6095	0.011841	0.0154968	0.444813
Gut microbiota abundance (family Streptococcaceae id.1850)	Coronary heart disease || id:ieu-a-7	rs6563952	C	G	NA	-0.0801931	0.0178576	8.71e-06	0.00109838	20.1642	-0.012927	0.0134058	0.334902
Gut microbiota abundance (family Streptococcaceae id.1850)	Coronary heart disease || id:ieu-a-7	rs6806351	T	C	NA	-0.0619209	0.0135744	6.94e-06	0.00113329	20.8059	0.013414	0.0112756	0.234183
Gut microbiota abundance (family Streptococcaceae id.1850)	Coronary heart disease || id:ieu-a-7	rs72739637	A	G	NA	0.0927983	0.0192021	1.82e-06	0.00127183	23.3526	0.026117	0.0158043	0.098426
Gut microbiota abundance (family Streptococcaceae id.1850)	Coronary heart disease || id:ieu-a-7	rs76717940	T	A	NA	0.150606	0.0334079	3.09e-06	0.00110689	20.3207	-0.022081	0.0242772	0.363067
Gut microbiota abundance (family Streptococcaceae id.1850)	Coronary heart disease || id:ieu-a-7	rs77968078	G	A	NA	-0.0993013	0.0224788	7.93e-06	0.00106292	19.5127	0.015533	0.0188111	0.408954
Gut microbiota abundance (family Streptococcaceae id.1850)	Coronary heart disease || id:ieu-a-7	rs7916711	A	G	NA	0.0959639	0.021545	6.33e-06	0.00108057	19.837	0.008048	0.0140336	0.56632
Gut microbiota abundance (family Streptococcaceae id.1850)	Coronary heart disease || id:ieu-a-7	rs957755	T	G	NA	-0.0642449	0.0142702	7.42e-06	0.00110392	20.2661	0.007563	0.0118752	0.524207
Gut microbiota abundance (family Streptococcaceae id.1850)	Coronary heart disease || id:ieu-a-7	rs9903102	C	A	NA	-0.0693015	0.0154096	4.92e-06	0.0011016	20.2234	-0.010132	0.0129397	0.433619
Gut microbiota abundance (unknown family id.1000001214)	Coronary heart disease || id:ieu-a-7	rs11150282	T	C	NA	0.098235	0.0197127	7.36e-07	0.00135224	24.8309	0.011553	0.0099753	0.246798
Gut microbiota abundance (unknown family id.1000001214)	Coronary heart disease || id:ieu-a-7	rs113884518	T	C	NA	-0.20591	0.0455376	7.74e-06	0.00111361	20.4441	0.030921	0.0219515	0.158952
Gut microbiota abundance (unknown family id.1000001214)	Coronary heart disease || id:ieu-a-7	rs1221147	A	T	NA	-0.126305	0.0279161	4.86e-06	0.00111493	20.4684	0.004303	0.0139934	0.758462
Gut microbiota abundance (unknown family id.1000001214)	Coronary heart disease || id:ieu-a-7	rs16851659	G	C	NA	-0.0895168	0.0186555	1.27e-06	0.00125387	23.0223	-0.008727	0.0093876	0.352563
Gut microbiota abundance (unknown family id.1000001214)	Coronary heart disease || id:ieu-a-7	rs28678345	T	C	NA	0.213083	0.0471377	8.06e-06	0.00111296	20.4321	-0.024586	0.0225261	0.275078
Gut microbiota abundance (unknown family id.1000001214)	Coronary heart disease || id:ieu-a-7	rs367480	A	G	NA	0.0841649	0.0185948	7.52e-06	0.00111582	20.4848	-0.01903	0.00972	0.0502516
Gut microbiota abundance (unknown family id.1000001214)	Coronary heart disease || id:ieu-a-7	rs4129395	G	A	NA	0.0904264	0.0185253	1.22e-06	0.00129747	23.8239	-0.012676	0.0092518	0.170653
Gut microbiota abundance (unknown family id.1000001214)	Coronary heart disease || id:ieu-a-7	rs73074665	A	T	NA	0.164631	0.0356037	3.62e-06	0.00116447	21.3789	0.010248	0.0192793	0.595034
Gut microbiota abundance (unknown family id.1000001214)	Coronary heart disease || id:ieu-a-7	rs789069	A	C	NA	-0.10413	0.0234459	6.5e-06	0.00107436	19.7229	-0.012129	0.0113429	0.284934
Gut microbiota abundance (unknown family id.1000001214)	Coronary heart disease || id:ieu-a-7	rs79790072	T	C	NA	0.226103	0.0488017	3.54e-06	0.00116906	21.4632	0.003766	0.0254841	0.882518
Gut microbiota abundance (unknown family id.1000001214)	Coronary heart disease || id:ieu-a-7	rs8028558	A	G	NA	0.08346	0.0188504	9.78e-06	0.00106771	19.6005	0.012099	0.0093007	0.193304
Gut microbiota abundance (unknown family id.1000001214)	Coronary heart disease || id:ieu-a-7	rs9864379	T	C	NA	-0.160521	0.0292752	4.66e-08	0.00163664	30.0619	0.018371	0.0156815	0.241395
Gut microbiota abundance (unknown family id.1000005471)	Coronary heart disease || id:ieu-a-7	rs10071529	C	G	NA	-0.125105	0.0278674	8.64e-06	0.00109769	20.1516	-0.010672	0.0167439	0.523886
Gut microbiota abundance (unknown family id.1000005471)	Coronary heart disease || id:ieu-a-7	rs11779863	G	A	NA	-0.0772768	0.0172171	6.69e-06	0.00109724	20.1433	0.017676	0.0124998	0.157332
Gut microbiota abundance (unknown family id.1000005471)	Coronary heart disease || id:ieu-a-7	rs12566890	T	G	NA	-0.103134	0.0241775	8.11e-06	0.000991176	18.1942	0.011589	0.0156131	0.457928
Gut microbiota abundance (unknown family id.1000005471)	Coronary heart disease || id:ieu-a-7	rs13100746	C	T	NA	0.0638979	0.0142685	7.29e-06	0.0010923	20.0525	0.007144	0.0096016	0.456851
Gut microbiota abundance (unknown family id.1000005471)	Coronary heart disease || id:ieu-a-7	rs17235252	T	C	NA	-0.122002	0.0255463	2.16e-06	0.00124205	22.805	-0.006823	0.0160574	0.670899
Gut microbiota abundance (unknown family id.1000005471)	Coronary heart disease || id:ieu-a-7	rs3932485	C	T	NA	0.0626209	0.0141623	9.93e-06	0.0010649	19.549	0.006849	0.0093724	0.464924
Gut microbiota abundance (unknown family id.1000005471)	Coronary heart disease || id:ieu-a-7	rs515984	C	T	NA	0.0875451	0.0190685	6.61e-06	0.00114798	21.0758	-0.00591	0.0124781	0.635763
Gut microbiota abundance (unknown family id.1000005471)	Coronary heart disease || id:ieu-a-7	rs62188991	G	C	NA	-0.110864	0.0241355	5.27e-06	0.00114913	21.097	0.024985	0.0216908	0.249374
Gut microbiota abundance (unknown family id.1000005471)	Coronary heart disease || id:ieu-a-7	rs638542	A	G	NA	0.070592	0.0157049	5.17e-06	0.00110043	20.2019	0.021169	0.0107639	0.0492221
Gut microbiota abundance (unknown family id.1000005471)	Coronary heart disease || id:ieu-a-7	rs739151	G	C	NA	-0.0652658	0.0139773	3.09e-06	0.00118743	21.801	-0.017795	0.0097885	0.0690701
Gut microbiota abundance (unknown family id.1000005471)	Coronary heart disease || id:ieu-a-7	rs74603314	T	C	NA	0.230767	0.0489701	2.28e-06	0.00120937	22.2043	-0.000108	0.0248975	0.996539
Gut microbiota abundance (unknown family id.1000005471)	Coronary heart disease || id:ieu-a-7	rs76373661	G	A	NA	0.0908218	0.0202986	5.16e-06	0.00109037	20.0171	-0.002589	0.012427	0.834966
Gut microbiota abundance (unknown family id.1000005471)	Coronary heart disease || id:ieu-a-7	rs7706512	A	G	NA	-0.0657351	0.0138979	2.27e-06	0.00121834	22.3691	0.002269	0.009657	0.814241
Gut microbiota abundance (unknown family id.1000005471)	Coronary heart disease || id:ieu-a-7	rs7801843	A	G	NA	-0.0869495	0.0194509	9.47e-06	0.00108838	19.9805	-0.009981	0.0132537	0.451406
Gut microbiota abundance (unknown family id.1000005471)	Coronary heart disease || id:ieu-a-7	rs7853673	A	G	NA	0.0624389	0.0139833	6.73e-06	0.00108598	19.9363	0.008348	0.0094322	0.376126
Gut microbiota abundance (unknown family id.1000005471)	Coronary heart disease || id:ieu-a-7	rs949341	A	G	NA	-0.0656602	0.0147216	7.73e-06	0.00108349	19.8906	-0.010298	0.0101198	0.308862
Gut microbiota abundance (unknown family id.1000006161)	Coronary heart disease || id:ieu-a-7	rs11251024	G	A	NA	0.104201	0.0206737	6.63e-07	0.00138327	25.4015	0.018865	0.010198	0.064331
Gut microbiota abundance (unknown family id.1000006161)	Coronary heart disease || id:ieu-a-7	rs11606187	A	G	NA	-0.154539	0.0326288	3.31e-06	0.00122164	22.4299	-0.005568	0.0143465	0.697935
Gut microbiota abundance (unknown family id.1000006161)	Coronary heart disease || id:ieu-a-7	rs13219468	G	C	NA	0.115344	0.0236958	1.41e-06	0.00129029	23.6919	0.0071	0.011067	0.521167
Gut microbiota abundance (unknown family id.1000006161)	Coronary heart disease || id:ieu-a-7	rs13385922	T	C	NA	0.0929494	0.0201348	3.97e-06	0.00116063	21.3084	0.001642	0.0098971	0.86823
Gut microbiota abundance (unknown family id.1000006161)	Coronary heart disease || id:ieu-a-7	rs166849	A	G	NA	-0.0911053	0.0202239	7.74e-06	0.00110529	20.2913	0.017187	0.0096505	0.0749221
Gut microbiota abundance (unknown family id.1000006161)	Coronary heart disease || id:ieu-a-7	rs2172426	T	C	NA	0.10212	0.0198947	3.17e-07	0.00143458	26.3451	-0.005512	0.0096853	0.56928
Gut microbiota abundance (unknown family id.1000006161)	Coronary heart disease || id:ieu-a-7	rs267959	G	A	NA	-0.0988612	0.0209676	2.62e-06	0.00121068	22.2283	0.019364	0.0095734	0.0431042
Gut microbiota abundance (unknown family id.1000006161)	Coronary heart disease || id:ieu-a-7	rs2930903	C	G	NA	0.0908335	0.0209434	6.84e-06	0.0010246	18.8083	-0.009261	0.0109334	0.396974
Gut microbiota abundance (unknown family id.1000006161)	Coronary heart disease || id:ieu-a-7	rs4383094	C	T	NA	-0.149188	0.0320662	4.28e-06	0.00117886	21.6434	-0.004677	0.0131928	0.722956
Gut microbiota abundance (unknown family id.1000006161)	Coronary heart disease || id:ieu-a-7	rs55921101	A	T	NA	-0.109245	0.0236201	4.32e-06	0.00116502	21.3891	0.012539	0.0110594	0.256884
Gut microbiota abundance (unknown family id.1000006161)	Coronary heart disease || id:ieu-a-7	rs60583455	T	C	NA	0.108934	0.021177	2.6e-07	0.0014407	26.4576	-0.009261	0.0131125	0.480017
Gut microbiota abundance (unknown family id.1000006161)	Coronary heart disease || id:ieu-a-7	rs60775321	T	C	NA	-0.0962425	0.0213842	7.1e-06	0.00110324	20.2535	0.005448	0.0100785	0.588812
Gut microbiota abundance (unknown family id.1000006161)	Coronary heart disease || id:ieu-a-7	rs72671304	T	C	NA	0.172322	0.0370028	3.8e-06	0.00118114	21.6853	-0.037739	0.0193586	0.0512389
Gut microbiota abundance (unknown family id.1000006161)	Coronary heart disease || id:ieu-a-7	rs7911787	G	T	NA	-0.223071	0.0470232	3.39e-06	0.00122555	22.5017	-0.018047	0.0177031	0.308
Gut microbiota abundance (unknown family id.1000006161)	Coronary heart disease || id:ieu-a-7	rs8126061	T	C	NA	-0.159135	0.0351904	7.36e-06	0.00111378	20.4473	0.013193	0.0182136	0.468852
Gut microbiota abundance (unknown family id.1000006161)	Coronary heart disease || id:ieu-a-7	rs9542068	T	C	NA	0.0990709	0.0218149	6.52e-06	0.00112331	20.6224	0.0067	0.010286	0.514805
Gut microbiota abundance (family Veillonellaceae id.2172)	Coronary heart disease || id:ieu-a-7	rs111810795	C	T	NA	-0.0867108	0.0180573	1.73e-06	0.00125573	23.0565	0.02283	0.0183038	0.212294
Gut microbiota abundance (family Veillonellaceae id.2172)	Coronary heart disease || id:ieu-a-7	rs114889439	A	G	NA	-0.253809	0.0539169	6.19e-06	0.00120681	22.1573	0.012643	0.0258512	0.624794
Gut microbiota abundance (family Veillonellaceae id.2172)	Coronary heart disease || id:ieu-a-7	rs11700976	C	A	NA	0.0503337	0.0113763	9.25e-06	0.00106624	19.5735	-0.009576	0.0099786	0.337228
Gut microbiota abundance (family Veillonellaceae id.2172)	Coronary heart disease || id:ieu-a-7	rs12186441	G	A	NA	0.208096	0.0453999	4.53e-06	0.00114425	21.0073	0.048456	0.0257274	0.0596403
Gut microbiota abundance (family Veillonellaceae id.2172)	Coronary heart disease || id:ieu-a-7	rs12668619	A	G	NA	0.055301	0.0117654	2.57e-06	0.00120318	22.0905	-0.000384	0.009657	0.968281
Gut microbiota abundance (family Veillonellaceae id.2172)	Coronary heart disease || id:ieu-a-7	rs12741784	C	T	NA	-0.0621452	0.0119266	1.28e-07	0.00147822	27.1478	0.001731	0.0106901	0.871364
Gut microbiota abundance (family Veillonellaceae id.2172)	Coronary heart disease || id:ieu-a-7	rs1442060	A	G	NA	0.0514024	0.0112125	4.51e-06	0.00114463	21.0143	-0.000541	0.0097928	0.955943
Gut microbiota abundance (family Veillonellaceae id.2172)	Coronary heart disease || id:ieu-a-7	rs1447205	C	G	NA	0.0520689	0.0115656	7.35e-06	0.00110393	20.2662	-0.001114	0.0101936	0.912977
Gut microbiota abundance (family Veillonellaceae id.2172)	Coronary heart disease || id:ieu-a-7	rs1693340	T	C	NA	0.0818934	0.018245	9.25e-06	0.00109732	20.1448	-0.013621	0.0158738	0.390847
Gut microbiota abundance (family Veillonellaceae id.2172)	Coronary heart disease || id:ieu-a-7	rs2175069	G	A	NA	0.0526752	0.0114886	4.64e-06	0.00114494	21.0199	0.016224	0.0094289	0.085312
Gut microbiota abundance (family Veillonellaceae id.2172)	Coronary heart disease || id:ieu-a-7	rs2561116	T	G	NA	-0.083617	0.0187159	7.89e-06	0.00108717	19.9582	-0.013048	0.0156359	0.404004
Gut microbiota abundance (family Veillonellaceae id.2172)	Coronary heart disease || id:ieu-a-7	rs2585520	G	T	NA	-0.0904972	0.0200428	5.27e-06	0.00111038	20.3848	-0.013171	0.0153361	0.390437
Gut microbiota abundance (family Veillonellaceae id.2172)	Coronary heart disease || id:ieu-a-7	rs4263802	A	G	NA	-0.050942	0.0114921	7.45e-06	0.00107026	19.6474	0.002475	0.0095549	0.795613
Gut microbiota abundance (family Veillonellaceae id.2172)	Coronary heart disease || id:ieu-a-7	rs4461038	G	A	NA	0.0554965	0.0119467	3.73e-06	0.00117524	21.5768	0.027152	0.0101534	0.00749152
Gut microbiota abundance (family Veillonellaceae id.2172)	Coronary heart disease || id:ieu-a-7	rs4797169	T	C	NA	0.0587799	0.0128297	4.49e-06	0.00114322	20.9883	0.01075	0.0106292	0.311843
Gut microbiota abundance (family Veillonellaceae id.2172)	Coronary heart disease || id:ieu-a-7	rs61264131	A	C	NA	0.202367	0.0464388	6.75e-06	0.00103435	18.9876	-0.030357	0.0194531	0.118636
Gut microbiota abundance (family Veillonellaceae id.2172)	Coronary heart disease || id:ieu-a-7	rs6692542	G	A	NA	-0.0534397	0.0118254	8.68e-06	0.00111228	20.4197	-0.009443	0.0107085	0.377874
Gut microbiota abundance (family Veillonellaceae id.2172)	Coronary heart disease || id:ieu-a-7	rs6909981	C	T	NA	-0.0638696	0.0141765	5.48e-06	0.00110553	20.2957	0.014595	0.0122847	0.234809
Gut microbiota abundance (family Veillonellaceae id.2172)	Coronary heart disease || id:ieu-a-7	rs75768969	C	G	NA	-0.0703773	0.0156855	7.19e-06	0.00109646	20.1289	-0.014508	0.0126323	0.25077
Gut microbiota abundance (family Veillonellaceae id.2172)	Coronary heart disease || id:ieu-a-7	rs79535861	A	C	NA	0.100666	0.0207016	1.58e-06	0.00128765	23.6434	-0.003986	0.0165603	0.809791
Gut microbiota abundance (family Veillonellaceae id.2172)	Coronary heart disease || id:ieu-a-7	rs9345168	A	C	NA	-0.0509102	0.0113253	8.49e-06	0.00110061	20.2052	0.008415	0.0094962	0.375542
Gut microbiota abundance (family Verrucomicrobiaceae id.4036)	Coronary heart disease || id:ieu-a-7	rs11184341	C	G	NA	-0.0655301	0.014223	4.14e-06	0.00115611	21.2252	0.004132	0.0101187	0.683015
Gut microbiota abundance (family Verrucomicrobiaceae id.4036)	Coronary heart disease || id:ieu-a-7	rs111862613	T	C	NA	0.0907065	0.0196746	3.73e-06	0.00115761	21.2529	-0.013584	0.0220992	0.538765
Gut microbiota abundance (family Verrucomicrobiaceae id.4036)	Coronary heart disease || id:ieu-a-7	rs117107102	A	G	NA	0.204683	0.0431572	2.92e-06	0.00122497	22.491	-0.00543	0.0293186	0.853067
Gut microbiota abundance (family Verrucomicrobiaceae id.4036)	Coronary heart disease || id:ieu-a-7	rs11729256	T	C	NA	0.0749798	0.0150177	6.73e-07	0.00135735	24.925	-0.005457	0.0104804	0.602586
Gut microbiota abundance (family Verrucomicrobiaceae id.4036)	Coronary heart disease || id:ieu-a-7	rs12908520	G	A	NA	0.0619104	0.0130946	2.15e-06	0.00121735	22.3509	0.008155	0.0094647	0.388897
Gut microbiota abundance (family Verrucomicrobiaceae id.4036)	Coronary heart disease || id:ieu-a-7	rs2602429	T	C	NA	-0.0745516	0.0156195	2.7e-06	0.00124063	22.7789	-0.026989	0.0119675	0.0241218
Gut microbiota abundance (family Verrucomicrobiaceae id.4036)	Coronary heart disease || id:ieu-a-7	rs4242783	A	G	NA	-0.0687992	0.0147694	2.75e-06	0.00118176	21.6967	0.016108	0.0108845	0.138899
Gut microbiota abundance (family Verrucomicrobiaceae id.4036)	Coronary heart disease || id:ieu-a-7	rs4936098	G	A	NA	-0.0648691	0.0135928	1.13e-06	0.00124028	22.7725	0.000462	0.0102566	0.964072
Gut microbiota abundance (family Verrucomicrobiaceae id.4036)	Coronary heart disease || id:ieu-a-7	rs61779207	G	A	NA	-0.0758811	0.0167762	6.63e-06	0.00111429	20.4566	0.005282	0.0120501	0.661142
Gut microbiota abundance (family Verrucomicrobiaceae id.4036)	Coronary heart disease || id:ieu-a-7	rs74542928	T	C	NA	0.112124	0.0236422	1.65e-06	0.00122487	22.4892	-0.037172	0.0171969	0.0306521
Gut microbiota abundance (family Verrucomicrobiaceae id.4036)	Coronary heart disease || id:ieu-a-7	rs9349825	A	G	NA	-0.0704354	0.0147128	2.51e-06	0.0012481	22.9163	0.004921	0.0103718	0.635171
Gut microbiota abundance (family Verrucomicrobiaceae id.4036)	Coronary heart disease || id:ieu-a-7	rs941682	G	A	NA	-0.0631526	0.0143767	9.58e-06	0.00105101	19.2938	-0.005564	0.010437	0.593961
Gut microbiota abundance (family Victivallaceae id.2255)	Coronary heart disease || id:ieu-a-7	rs11764871	G	T	NA	0.127099	0.025656	7.49e-07	0.00133637	24.5391	0.002562	0.0113625	0.821607
Gut microbiota abundance (family Victivallaceae id.2255)	Coronary heart disease || id:ieu-a-7	rs2546105	T	A	NA	-0.126643	0.0257111	1.03e-06	0.00132114	24.259	0.011282	0.01084	0.297979
Gut microbiota abundance (family Victivallaceae id.2255)	Coronary heart disease || id:ieu-a-7	rs2944282	T	C	NA	-0.124197	0.0257026	1.57e-06	0.0012715	23.3464	0.013884	0.0103631	0.180325
Gut microbiota abundance (family Victivallaceae id.2255)	Coronary heart disease || id:ieu-a-7	rs34962571	A	C	NA	-0.186945	0.0418412	6.25e-06	0.0010873	19.9605	0.022008	0.0187111	0.239516
Gut microbiota abundance (family Victivallaceae id.2255)	Coronary heart disease || id:ieu-a-7	rs4396289	C	T	NA	-0.152918	0.0288525	1.54e-07	0.00152928	28.0868	-0.004805	0.011684	0.680892
Gut microbiota abundance (family Victivallaceae id.2255)	Coronary heart disease || id:ieu-a-7	rs61702987	T	C	NA	0.145501	0.0300007	3.08e-06	0.00128089	23.5192	-0.004804	0.0133525	0.71901
Gut microbiota abundance (family Victivallaceae id.2255)	Coronary heart disease || id:ieu-a-7	rs62570196	C	T	NA	-0.246101	0.0483077	2.7e-07	0.00141312	25.9506	0.029057	0.0210749	0.167972
Gut microbiota abundance (family Victivallaceae id.2255)	Coronary heart disease || id:ieu-a-7	rs6545794	A	G	NA	-0.197786	0.0410495	5.97e-07	0.00126423	23.2128	-0.004612	0.0149037	0.756978
Gut microbiota abundance (family Victivallaceae id.2255)	Coronary heart disease || id:ieu-a-7	rs67832247	C	T	NA	-0.123489	0.0266695	3.24e-06	0.00116767	21.4378	0.005467	0.012855	0.670632
Gut microbiota abundance (family Victivallaceae id.2255)	Coronary heart disease || id:ieu-a-7	rs7077363	G	A	NA	0.148942	0.0318366	2.83e-06	0.00119197	21.8843	0.004324	0.0131005	0.741353
Gut microbiota abundance (family Victivallaceae id.2255)	Coronary heart disease || id:ieu-a-7	rs7314815	G	A	NA	0.101088	0.0225594	6.4e-06	0.00109363	20.0769	-0.000535	0.0092203	0.953729
Gut microbiota abundance (family Victivallaceae id.2255)	Coronary heart disease || id:ieu-a-7	rs7627405	C	T	NA	-0.134158	0.0301427	8.19e-06	0.00107895	19.8071	0.005214	0.0150428	0.728883
Gut microbiota abundance (family Victivallaceae id.2255)	Coronary heart disease || id:ieu-a-7	rs7860510	G	C	NA	0.164855	0.0375128	9.6e-06	0.00105193	19.3107	0.014577	0.016619	0.380416
Gut microbiota abundance (genus Actinomyces id.423)	Coronary heart disease || id:ieu-a-7	rs10787984	G	C	NA	0.094316	0.0213513	9.62e-06	0.00106282	19.5108	-0.004068	0.0119382	0.733289
Gut microbiota abundance (genus Actinomyces id.423)	Coronary heart disease || id:ieu-a-7	rs2715439	T	C	NA	-0.0746684	0.0164822	6.27e-06	0.00111779	20.5209	0.001983	0.0094582	0.833934
Gut microbiota abundance (genus Actinomyces id.423)	Coronary heart disease || id:ieu-a-7	rs34583783	G	T	NA	0.126596	0.0268461	4.49e-06	0.00121102	22.2346	-0.008569	0.014706	0.560104
Gut microbiota abundance (genus Actinomyces id.423)	Coronary heart disease || id:ieu-a-7	rs35011108	A	G	NA	0.232634	0.0512044	6.34e-06	0.0011242	20.6388	0.001018	0.0294696	0.972443
Gut microbiota abundance (genus Actinomyces id.423)	Coronary heart disease || id:ieu-a-7	rs4073240	G	A	NA	0.0749687	0.0167368	7.94e-06	0.0010928	20.0617	-0.015388	0.0096809	0.111943
Gut microbiota abundance (genus Actinomyces id.423)	Coronary heart disease || id:ieu-a-7	rs4146653	G	A	NA	0.0985224	0.0214182	4.5e-06	0.0011524	21.1571	0.009375	0.0125139	0.453758
Gut microbiota abundance (genus Actinomyces id.423)	Coronary heart disease || id:ieu-a-7	rs71315246	A	G	NA	-0.0969809	0.021925	9.83e-06	0.00106569	19.5635	0.028182	0.0124194	0.0232568
Gut microbiota abundance (genus Actinomyces id.423)	Coronary heart disease || id:ieu-a-7	rs7915461	C	T	NA	-0.18776	0.0401636	5.92e-06	0.00119021	21.8521	-0.003164	0.0163561	0.846611
Gut microbiota abundance (genus Adlercreutzia id.812)	Coronary heart disease || id:ieu-a-7	rs1046175	G	C	NA	-0.112758	0.0255994	6.36e-06	0.00105676	19.3994	0.002044	0.0159303	0.897904
Gut microbiota abundance (genus Adlercreutzia id.812)	Coronary heart disease || id:ieu-a-7	rs11604400	C	T	NA	-0.102524	0.0234834	9.74e-06	0.00103819	19.0582	0.012372	0.0144714	0.392591
Gut microbiota abundance (genus Adlercreutzia id.812)	Coronary heart disease || id:ieu-a-7	rs12522517	A	T	NA	-0.104884	0.0234695	4.41e-06	0.00108777	19.9693	0.006867	0.014403	0.633521
Gut microbiota abundance (genus Adlercreutzia id.812)	Coronary heart disease || id:ieu-a-7	rs13231526	C	A	NA	0.143237	0.0311654	4.81e-06	0.00115044	21.1212	-0.022319	0.0175228	0.202764
Gut microbiota abundance (genus Adlercreutzia id.812)	Coronary heart disease || id:ieu-a-7	rs2147798	G	C	NA	-0.0922959	0.0192121	1.4e-06	0.00125681	23.0764	0.018465	0.0106998	0.0843956
Gut microbiota abundance (genus Adlercreutzia id.812)	Coronary heart disease || id:ieu-a-7	rs2717140	C	T	NA	-0.119225	0.0251081	2.05e-06	0.00122793	22.5455	-0.006984	0.0151058	0.643839
Gut microbiota abundance (genus Adlercreutzia id.812)	Coronary heart disease || id:ieu-a-7	rs55719207	G	A	NA	-0.0699243	0.0158036	9.61e-06	0.00106631	19.5748	0.000147	0.0105836	0.988918
Gut microbiota abundance (genus Adlercreutzia id.812)	Coronary heart disease || id:ieu-a-7	rs6664405	T	C	NA	-0.0953084	0.0210752	5.23e-06	0.00111387	20.449	0.003856	0.0155446	0.804088
Gut microbiota abundance (genus Adlercreutzia id.812)	Coronary heart disease || id:ieu-a-7	rs7680684	T	C	NA	0.083381	0.0168901	9.77e-07	0.00132707	24.3681	-0.000168	0.0101089	0.98674
Gut microbiota abundance (genus Adlercreutzia id.812)	Coronary heart disease || id:ieu-a-7	rs80078995	A	T	NA	-0.11324	0.0232586	1.57e-06	0.00129084	23.702	-0.009424	0.0141053	0.504059
Gut microbiota abundance (genus Adlercreutzia id.812)	Coronary heart disease || id:ieu-a-7	rs9490822	C	T	NA	-0.0734512	0.0155789	2.54e-06	0.00121059	22.2268	-0.021198	0.0098178	0.030839
Gut microbiota abundance (genus Adlercreutzia id.812)	Coronary heart disease || id:ieu-a-7	rs9915817	C	T	NA	-0.0749219	0.016833	8.22e-06	0.00107901	19.8083	0.011706	0.0100122	0.242335
Gut microbiota abundance (genus Akkermansia id.4037)	Coronary heart disease || id:ieu-a-7	rs11184341	C	G	NA	-0.0655855	0.0142236	4.06e-06	0.00115796	21.2593	0.004132	0.0101187	0.683015
Gut microbiota abundance (genus Akkermansia id.4037)	Coronary heart disease || id:ieu-a-7	rs111862613	T	C	NA	0.0911199	0.0196748	3.39e-06	0.00116815	21.4466	-0.013584	0.0220992	0.538765
Gut microbiota abundance (genus Akkermansia id.4037)	Coronary heart disease || id:ieu-a-7	rs117107102	A	G	NA	0.204406	0.0431629	3.01e-06	0.00122134	22.4243	-0.00543	0.0293186	0.853067
Gut microbiota abundance (genus Akkermansia id.4037)	Coronary heart disease || id:ieu-a-7	rs11729256	T	C	NA	0.0750473	0.0150184	6.58e-07	0.00135967	24.9675	-0.005457	0.0104804	0.602586
Gut microbiota abundance (genus Akkermansia id.4037)	Coronary heart disease || id:ieu-a-7	rs12908520	G	A	NA	0.061772	0.0130954	2.26e-06	0.00121177	22.2484	0.008155	0.0094647	0.388897
Gut microbiota abundance (genus Akkermansia id.4037)	Coronary heart disease || id:ieu-a-7	rs2602429	T	C	NA	-0.0745352	0.0156201	2.72e-06	0.00123999	22.7671	-0.026989	0.0119675	0.0241218
Gut microbiota abundance (genus Akkermansia id.4037)	Coronary heart disease || id:ieu-a-7	rs4242783	A	G	NA	-0.0685454	0.0147701	3e-06	0.00117295	21.5349	0.016108	0.0108845	0.138899
Gut microbiota abundance (genus Akkermansia id.4037)	Coronary heart disease || id:ieu-a-7	rs4936098	G	A	NA	-0.0649225	0.0135934	1.1e-06	0.00124221	22.808	0.000462	0.0102566	0.964072
Gut microbiota abundance (genus Akkermansia id.4037)	Coronary heart disease || id:ieu-a-7	rs61779207	G	A	NA	-0.0760539	0.0167769	6.32e-06	0.00111927	20.5481	0.005282	0.0120501	0.661142
Gut microbiota abundance (genus Akkermansia id.4037)	Coronary heart disease || id:ieu-a-7	rs74542928	T	C	NA	0.112623	0.0236434	1.48e-06	0.00123566	22.6875	-0.037172	0.0171969	0.0306521
Gut microbiota abundance (genus Akkermansia id.4037)	Coronary heart disease || id:ieu-a-7	rs9349825	A	G	NA	-0.0703407	0.0147133	2.6e-06	0.00124467	22.8531	0.004921	0.0103718	0.635171
Gut microbiota abundance (genus Akkermansia id.4037)	Coronary heart disease || id:ieu-a-7	rs941682	G	A	NA	-0.0632957	0.0143777	9.17e-06	0.00105563	19.3786	-0.005564	0.010437	0.593961
Gut microbiota abundance (genus Alistipes id.968)	Coronary heart disease || id:ieu-a-7	rs1107244	G	A	NA	0.0758558	0.0171182	3.59e-06	0.00106954	19.6342	0.006496	0.013195	0.622502
Gut microbiota abundance (genus Alistipes id.968)	Coronary heart disease || id:ieu-a-7	rs11769002	G	A	NA	-0.0528793	0.0109389	1.45e-06	0.00127254	23.3656	-0.008619	0.0095897	0.36877
Gut microbiota abundance (genus Alistipes id.968)	Coronary heart disease || id:ieu-a-7	rs11958296	A	G	NA	-0.0981222	0.0218272	9.3e-06	0.00110068	20.2065	0.00907	0.0177509	0.609378
Gut microbiota abundance (genus Alistipes id.968)	Coronary heart disease || id:ieu-a-7	rs12990744	C	T	NA	-0.0776618	0.0172986	8.21e-06	0.00109778	20.1533	0.020142	0.0183744	0.272991
Gut microbiota abundance (genus Alistipes id.968)	Coronary heart disease || id:ieu-a-7	rs1689282	A	C	NA	-0.0520061	0.0113942	5.28e-06	0.00113462	20.8302	0.006602	0.0096711	0.494828
Gut microbiota abundance (genus Alistipes id.968)	Coronary heart disease || id:ieu-a-7	rs2290844	C	T	NA	0.0813969	0.0191632	9.1e-06	0.000982773	18.0398	-0.024742	0.0144866	0.0876516
Gut microbiota abundance (genus Alistipes id.968)	Coronary heart disease || id:ieu-a-7	rs2450745	A	C	NA	-0.080524	0.0184702	7.12e-06	0.00103528	19.0047	0.002606	0.0166385	0.875541
Gut microbiota abundance (genus Alistipes id.968)	Coronary heart disease || id:ieu-a-7	rs2875322	C	T	NA	0.0580945	0.0131432	8.78e-06	0.00106416	19.5353	-0.016927	0.0118708	0.153888
Gut microbiota abundance (genus Alistipes id.968)	Coronary heart disease || id:ieu-a-7	rs34417064	A	G	NA	-0.048202	0.0106868	7.01e-06	0.00110804	20.3417	0.00267	0.0093148	0.774389
Gut microbiota abundance (genus Alistipes id.968)	Coronary heart disease || id:ieu-a-7	rs4810359	A	G	NA	-0.0652428	0.0146155	7.5e-06	0.00108534	19.9246	0.00094	0.0122543	0.938856
Gut microbiota abundance (genus Alistipes id.968)	Coronary heart disease || id:ieu-a-7	rs62576416	T	C	NA	0.0492647	0.0109733	7.5e-06	0.00109779	20.1535	0.009376	0.0095842	0.327939
Gut microbiota abundance (genus Alistipes id.968)	Coronary heart disease || id:ieu-a-7	rs67281112	G	C	NA	0.0634575	0.0137846	3.92e-06	0.00115419	21.19	0.005345	0.0139141	0.700874
Gut microbiota abundance (genus Alistipes id.968)	Coronary heart disease || id:ieu-a-7	rs67705352	T	G	NA	-0.0532404	0.0110864	1.65e-06	0.0012559	23.0597	-0.012028	0.009707	0.215305
Gut microbiota abundance (genus Alistipes id.968)	Coronary heart disease || id:ieu-a-7	rs7129639	A	C	NA	0.0524955	0.0109584	1.78e-06	0.0012497	22.9458	0.006889	0.0094115	0.464184
Gut microbiota abundance (genus Alistipes id.968)	Coronary heart disease || id:ieu-a-7	rs8130320	A	G	NA	-0.049002	0.010717	4.84e-06	0.00113864	20.9042	-0.003334	0.0091378	0.715217
Gut microbiota abundance (genus Allisonella id.2174)	Coronary heart disease || id:ieu-a-7	rs1901739	G	T	NA	-0.115769	0.0248626	3.59e-06	0.00118081	21.6792	-0.00912	0.0095201	0.338078
Gut microbiota abundance (genus Allisonella id.2174)	Coronary heart disease || id:ieu-a-7	rs35110698	T	C	NA	-0.146322	0.0320852	5.72e-06	0.00113271	20.7952	-0.014201	0.0122923	0.247978
Gut microbiota abundance (genus Allisonella id.2174)	Coronary heart disease || id:ieu-a-7	rs35778461	C	T	NA	0.146679	0.0297186	1.21e-06	0.00132649	24.3575	0.006761	0.0108975	0.534984
Gut microbiota abundance (genus Allisonella id.2174)	Coronary heart disease || id:ieu-a-7	rs594561	T	C	NA	-0.112231	0.0251681	9.41e-06	0.00108307	19.8828	0.0105	0.0094115	0.26457
Gut microbiota abundance (genus Allisonella id.2174)	Coronary heart disease || id:ieu-a-7	rs602075	G	A	NA	-0.168974	0.0296976	3.57e-08	0.00176211	32.3705	0.008397	0.0110159	0.445906
Gut microbiota abundance (genus Allisonella id.2174)	Coronary heart disease || id:ieu-a-7	rs6742198	A	G	NA	-0.149152	0.0316484	3.35e-06	0.00120957	22.2079	-0.002989	0.0124879	0.810832
Gut microbiota abundance (genus Allisonella id.2174)	Coronary heart disease || id:ieu-a-7	rs685403	G	C	NA	-0.175203	0.0404474	4.88e-06	0.00102202	18.7609	0.000104	0.0146789	0.994347
Gut microbiota abundance (genus Allisonella id.2174)	Coronary heart disease || id:ieu-a-7	rs76904847	G	A	NA	0.148523	0.0334857	6.09e-06	0.00107153	19.6708	-0.001464	0.0156294	0.925371
Gut microbiota abundance (genus Allisonella id.2174)	Coronary heart disease || id:ieu-a-7	rs7898615	T	G	NA	0.167966	0.0373586	8.87e-06	0.00110099	20.2122	-0.003879	0.0134449	0.772955
Gut microbiota abundance (genus Alloprevotella id.961)	Coronary heart disease || id:ieu-a-7	rs12675596	G	T	NA	0.145669	0.0290678	9.64e-07	0.00136747	25.1109	-0.001557	0.0101371	0.87793
Gut microbiota abundance (genus Alloprevotella id.961)	Coronary heart disease || id:ieu-a-7	rs17380632	A	T	NA	0.125564	0.0280409	9.27e-06	0.00109213	20.0493	0.01221	0.0103805	0.239496
Gut microbiota abundance (genus Alloprevotella id.961)	Coronary heart disease || id:ieu-a-7	rs2154444	G	T	NA	-0.138234	0.0308961	8.37e-06	0.00109031	20.0159	0.006032	0.0112158	0.590707
Gut microbiota abundance (genus Alloprevotella id.961)	Coronary heart disease || id:ieu-a-7	rs34619204	G	A	NA	-0.156037	0.0344392	8.84e-06	0.00111806	20.5259	-0.010244	0.0121565	0.399411
Gut microbiota abundance (genus Alloprevotella id.961)	Coronary heart disease || id:ieu-a-7	rs4364940	A	G	NA	0.126418	0.0282207	8.58e-06	0.00109297	20.0648	0.000885	0.0100133	0.929573
Gut microbiota abundance (genus Alloprevotella id.961)	Coronary heart disease || id:ieu-a-7	rs4680035	G	A	NA	0.119599	0.0259446	4.99e-06	0.00115733	21.2478	-0.000891	0.0092898	0.923591
Gut microbiota abundance (genus Alloprevotella id.961)	Coronary heart disease || id:ieu-a-7	rs58212166	A	G	NA	-0.161506	0.0359102	7.94e-06	0.0011017	20.2253	-0.013732	0.0126171	0.276435
Gut microbiota abundance (genus Anaerofilum id.2053)	Coronary heart disease || id:ieu-a-7	rs10794359	C	T	NA	0.0953524	0.02006	2.23e-06	0.00123046	22.592	0.008558	0.011281	0.448079
Gut microbiota abundance (genus Anaerofilum id.2053)	Coronary heart disease || id:ieu-a-7	rs1563175	A	C	NA	0.0923834	0.0202157	5.54e-06	0.00113741	20.8816	0.009383	0.0094039	0.318387
Gut microbiota abundance (genus Anaerofilum id.2053)	Coronary heart disease || id:ieu-a-7	rs17012738	T	G	NA	0.0903417	0.0200239	7.24e-06	0.00110866	20.3532	-0.012162	0.009556	0.203121
Gut microbiota abundance (genus Anaerofilum id.2053)	Coronary heart disease || id:ieu-a-7	rs17096874	C	T	NA	-0.126337	0.0268919	2.86e-06	0.00120198	22.0684	-0.015668	0.0126291	0.214742
Gut microbiota abundance (genus Anaerofilum id.2053)	Coronary heart disease || id:ieu-a-7	rs17105491	G	C	NA	-0.193107	0.0411187	1.57e-06	0.00120115	22.0531	0.008403	0.0202547	0.678239
Gut microbiota abundance (genus Anaerofilum id.2053)	Coronary heart disease || id:ieu-a-7	rs356049	G	A	NA	0.132603	0.0289802	6.56e-06	0.00114027	20.9342	-0.008842	0.0163593	0.588861
Gut microbiota abundance (genus Anaerofilum id.2053)	Coronary heart disease || id:ieu-a-7	rs4244069	A	G	NA	0.146775	0.0326594	9.81e-06	0.00110004	20.1948	-0.010127	0.0153165	0.508495
Gut microbiota abundance (genus Anaerofilum id.2053)	Coronary heart disease || id:ieu-a-7	rs4506496	A	G	NA	-0.10309	0.0212861	1.49e-06	0.00127728	23.4527	-0.010997	0.0101328	0.277795
Gut microbiota abundance (genus Anaerofilum id.2053)	Coronary heart disease || id:ieu-a-7	rs712981	A	C	NA	0.10076	0.0202902	6.83e-07	0.00134283	24.6579	-0.019066	0.0094474	0.0435773
Gut microbiota abundance (genus Anaerofilum id.2053)	Coronary heart disease || id:ieu-a-7	rs79598899	C	T	NA	0.182586	0.0357284	3.75e-07	0.00142197	26.1132	-0.010546	0.0225153	0.639504
Gut microbiota abundance (genus Anaerofilum id.2053)	Coronary heart disease || id:ieu-a-7	rs816292	T	C	NA	-0.113003	0.02204	2.64e-07	0.00143132	26.2851	0.001569	0.0105488	0.881761
Gut microbiota abundance (genus Anaerofilum id.2053)	Coronary heart disease || id:ieu-a-7	rs9299345	T	C	NA	-0.1364	0.0302372	8.04e-06	0.00110832	20.3469	0.028849	0.0137023	0.0352558
Gut microbiota abundance (genus Anaerostipes id.1991)	Coronary heart disease || id:ieu-a-7	rs10502061	A	G	NA	0.0835752	0.0192017	7.94e-06	0.00103188	18.9421	-0.004293	0.015751	0.785196
Gut microbiota abundance (genus Anaerostipes id.1991)	Coronary heart disease || id:ieu-a-7	rs13376554	A	T	NA	0.197389	0.0458642	7.72e-06	0.00100893	18.5204	-0.045831	0.0265932	0.0848145
Gut microbiota abundance (genus Anaerostipes id.1991)	Coronary heart disease || id:ieu-a-7	rs2014785	T	C	NA	0.0515687	0.0112199	4.68e-06	0.00115052	21.1226	0.001081	0.0097885	0.912063
Gut microbiota abundance (genus Anaerostipes id.1991)	Coronary heart disease || id:ieu-a-7	rs2396460	C	T	NA	0.0512653	0.0109555	2.91e-06	0.00119252	21.8945	-0.014189	0.0097863	0.14709
Gut microbiota abundance (genus Anaerostipes id.1991)	Coronary heart disease || id:ieu-a-7	rs2804244	G	A	NA	0.053089	0.0110983	2.04e-06	0.00124611	22.8796	0.009569	0.0096787	0.322829
Gut microbiota abundance (genus Anaerostipes id.1991)	Coronary heart disease || id:ieu-a-7	rs3900776	G	A	NA	-0.110013	0.0236302	2.75e-06	0.00118043	21.6723	0.052319	0.0223991	0.0195034
Gut microbiota abundance (genus Anaerostipes id.1991)	Coronary heart disease || id:ieu-a-7	rs60983350	G	A	NA	-0.0539901	0.0116575	4.42e-06	0.00116818	21.4472	-0.011993	0.0154154	0.436575
Gut microbiota abundance (genus Anaerostipes id.1991)	Coronary heart disease || id:ieu-a-7	rs62157625	T	C	NA	0.088573	0.0185548	1.45e-06	0.00124094	22.7847	-0.004076	0.0177335	0.81821
Gut microbiota abundance (genus Anaerostipes id.1991)	Coronary heart disease || id:ieu-a-7	rs62215703	G	A	NA	0.0644965	0.0136702	1.98e-06	0.00121226	22.2574	-0.01	0.012376	0.41908
Gut microbiota abundance (genus Anaerostipes id.1991)	Coronary heart disease || id:ieu-a-7	rs6474958	G	A	NA	0.0500065	0.0112001	6.74e-06	0.00108577	19.9325	0.014748	0.009544	0.122284
Gut microbiota abundance (genus Anaerostipes id.1991)	Coronary heart disease || id:ieu-a-7	rs6726833	C	A	NA	-0.0877497	0.0189408	3.32e-06	0.00116893	21.4609	-0.02292	0.015398	0.136617
Gut microbiota abundance (genus Anaerostipes id.1991)	Coronary heart disease || id:ieu-a-7	rs6854026	C	T	NA	0.0508482	0.0109075	3.2e-06	0.00118355	21.7297	-0.035399	0.0092106	0.000121
Gut microbiota abundance (genus Anaerostipes id.1991)	Coronary heart disease || id:ieu-a-7	rs7193624	T	C	NA	-0.0750642	0.0150723	5.35e-07	0.00135058	24.8004	0.003718	0.0126747	0.769262
Gut microbiota abundance (genus Anaerostipes id.1991)	Coronary heart disease || id:ieu-a-7	rs7823228	C	G	NA	0.0621085	0.0136614	5.84e-06	0.0011257	20.6664	-0.007564	0.0114342	0.508275
Gut microbiota abundance (genus Anaerostipes id.1991)	Coronary heart disease || id:ieu-a-7	rs78735375	A	C	NA	-0.137429	0.0305304	5.33e-06	0.0011036	20.2602	-0.005253	0.032446	0.871385
Gut microbiota abundance (genus Anaerotruncus id.2054)	Coronary heart disease || id:ieu-a-7	rs10150232	A	G	NA	0.0567088	0.0124877	6.68e-06	0.00112318	20.62	-0.018137	0.0110138	0.0996093
Gut microbiota abundance (genus Anaerotruncus id.2054)	Coronary heart disease || id:ieu-a-7	rs11018566	A	G	NA	-0.156465	0.0366032	6.14e-06	0.000995324	18.2704	-0.009332	0.0191348	0.625763
Gut microbiota abundance (genus Anaerotruncus id.2054)	Coronary heart disease || id:ieu-a-7	rs115414803	A	C	NA	-0.144356	0.0317524	6.83e-06	0.00112571	20.6666	-0.029971	0.0239014	0.209862
Gut microbiota abundance (genus Anaerotruncus id.2054)	Coronary heart disease || id:ieu-a-7	rs12056802	C	G	NA	0.0774194	0.0177178	6.13e-06	0.00103999	19.0912	-0.025955	0.0141662	0.0669237
Gut microbiota abundance (genus Anaerotruncus id.2054)	Coronary heart disease || id:ieu-a-7	rs1272208	T	G	NA	0.0611743	0.0129831	4.28e-06	0.00120908	22.199	-0.014732	0.0111148	0.185025
Gut microbiota abundance (genus Anaerotruncus id.2054)	Coronary heart disease || id:ieu-a-7	rs1431492	C	T	NA	-0.0654996	0.0146188	7.36e-06	0.0010934	20.0727	-0.00068	0.0124096	0.956301
Gut microbiota abundance (genus Anaerotruncus id.2054)	Coronary heart disease || id:ieu-a-7	rs17734739	T	C	NA	0.0660052	0.014908	7.43e-06	0.00106771	19.6006	-0.006172	0.0135568	0.648914
Gut microbiota abundance (genus Anaerotruncus id.2054)	Coronary heart disease || id:ieu-a-7	rs2704155	T	A	NA	-0.106235	0.0234815	5.42e-06	0.00111481	20.4662	-0.036047	0.0325558	0.268191
Gut microbiota abundance (genus Anaerotruncus id.2054)	Coronary heart disease || id:ieu-a-7	rs34449434	A	C	NA	-0.0497004	0.0113402	9.85e-06	0.00104622	19.2057	0.010071	0.0142335	0.479221
Gut microbiota abundance (genus Anaerotruncus id.2054)	Coronary heart disease || id:ieu-a-7	rs4669806	G	T	NA	0.0576389	0.0122994	2.42e-06	0.00119604	21.9592	0.001295	0.0099373	0.896315
Gut microbiota abundance (genus Anaerotruncus id.2054)	Coronary heart disease || id:ieu-a-7	rs6494922	A	G	NA	0.0903106	0.0202257	6.62e-06	0.00108592	19.9353	0.010903	0.0158488	0.491491
Gut microbiota abundance (genus Anaerotruncus id.2054)	Coronary heart disease || id:ieu-a-7	rs6563550	T	C	NA	0.0877135	0.0176745	2.35e-07	0.00134109	24.6259	0.005169	0.0131928	0.695204
Gut microbiota abundance (genus Anaerotruncus id.2054)	Coronary heart disease || id:ieu-a-7	rs7155595	C	A	NA	0.0539336	0.0118903	7.55e-06	0.00112059	20.5724	0.008617	0.0102653	0.40123
Gut microbiota abundance (genus Anaerotruncus id.2054)	Coronary heart disease || id:ieu-a-7	rs7675045	A	T	NA	-0.0497815	0.0110573	6.92e-06	0.00110397	20.267	-0.000571	0.0092171	0.950602
Gut microbiota abundance (genus Anaerotruncus id.2054)	Coronary heart disease || id:ieu-a-7	rs8005030	C	T	NA	0.0554447	0.0117854	2.28e-06	0.00120534	22.1301	-0.017443	0.0106271	0.100719
Gut microbiota abundance (genus Anaerotruncus id.2054)	Coronary heart disease || id:ieu-a-7	rs9347879	T	C	NA	0.050618	0.011049	4.22e-06	0.00114306	20.9854	-0.004766	0.0092116	0.604885
Gut microbiota abundance (genus Bacteroides id.918)	Coronary heart disease || id:ieu-a-7	rs11585893	A	G	NA	-0.0740746	0.0147633	1.8e-06	0.00137081	25.1724	0.01496	0.0133623	0.262898
Gut microbiota abundance (genus Bacteroides id.918)	Coronary heart disease || id:ieu-a-7	rs13207588	A	G	NA	-0.059205	0.0131195	7.48e-06	0.00110918	20.3627	0.023281	0.0154849	0.132719
Gut microbiota abundance (genus Bacteroides id.918)	Coronary heart disease || id:ieu-a-7	rs1340391	T	C	NA	-0.0592004	0.0132244	6.73e-06	0.0010915	20.0378	0.013969	0.0116797	0.231693
Gut microbiota abundance (genus Bacteroides id.918)	Coronary heart disease || id:ieu-a-7	rs17619981	T	G	NA	0.0880978	0.0187002	2.69e-06	0.00120868	22.1917	0.0155	0.0169362	0.360086
Gut microbiota abundance (genus Bacteroides id.918)	Coronary heart disease || id:ieu-a-7	rs2023437	T	C	NA	-0.0782325	0.0167634	5.02e-06	0.00118614	21.7772	-0.005827	0.0163224	0.721096
Gut microbiota abundance (genus Bacteroides id.918)	Coronary heart disease || id:ieu-a-7	rs2366421	T	A	NA	-0.0528153	0.0117124	7.65e-06	0.00110751	20.332	0.000541	0.0105043	0.958925
Gut microbiota abundance (genus Bacteroides id.918)	Coronary heart disease || id:ieu-a-7	rs495004	C	G	NA	-0.0607475	0.0129865	3.42e-06	0.00119167	21.8789	-0.004666	0.0113527	0.68107
Gut microbiota abundance (genus Bacteroides id.918)	Coronary heart disease || id:ieu-a-7	rs66474973	G	T	NA	0.0812515	0.0164479	6.81e-07	0.00132882	24.4003	-0.026817	0.0149548	0.0729407
Gut microbiota abundance (genus Bacteroides id.918)	Coronary heart disease || id:ieu-a-7	rs66710942	T	C	NA	-0.0488038	0.0107412	5.86e-06	0.00112438	20.6421	-0.004116	0.0097146	0.671789
Gut microbiota abundance (genus Bacteroides id.918)	Coronary heart disease || id:ieu-a-7	rs6795673	C	T	NA	0.0538565	0.0105251	3.38e-07	0.00142562	26.1804	0.011709	0.0091671	0.201501
Gut microbiota abundance (genus Bacteroides id.918)	Coronary heart disease || id:ieu-a-7	rs9507307	C	T	NA	0.0604456	0.0129128	2.13e-06	0.00119336	21.9099	-0.001739	0.0124162	0.888613
Gut microbiota abundance (genus Barnesiella id.944)	Coronary heart disease || id:ieu-a-7	rs11155559	T	C	NA	0.0956023	0.0212961	8.92e-06	0.00109764	20.1507	0.002735	0.0172403	0.873953
Gut microbiota abundance (genus Barnesiella id.944)	Coronary heart disease || id:ieu-a-7	rs12909713	C	T	NA	-0.0550716	0.0120039	4.95e-06	0.00114634	21.0457	-0.004345	0.009342	0.641857
Gut microbiota abundance (genus Barnesiella id.944)	Coronary heart disease || id:ieu-a-7	rs13242616	C	T	NA	0.0583747	0.0123176	2.29e-06	0.00122311	22.4569	-0.007478	0.011659	0.521268
Gut microbiota abundance (genus Barnesiella id.944)	Coronary heart disease || id:ieu-a-7	rs199035	G	A	NA	0.0559495	0.0119716	3e-06	0.00118952	21.8394	-0.003933	0.0094028	0.675744
Gut microbiota abundance (genus Barnesiella id.944)	Coronary heart disease || id:ieu-a-7	rs2057922	C	G	NA	-0.0915241	0.0194623	3.83e-06	0.00120437	22.1124	0.019144	0.0157011	0.222738
Gut microbiota abundance (genus Barnesiella id.944)	Coronary heart disease || id:ieu-a-7	rs2276875	A	G	NA	-0.0697176	0.0139537	4.65e-07	0.0013593	24.9608	0.006267	0.0131353	0.633282
Gut microbiota abundance (genus Barnesiella id.944)	Coronary heart disease || id:ieu-a-7	rs2428166	G	A	NA	-0.165859	0.0337309	8.51e-07	0.00131659	24.1755	-0.001311	0.026087	0.959919
Gut microbiota abundance (genus Barnesiella id.944)	Coronary heart disease || id:ieu-a-7	rs28418786	C	G	NA	-0.0791324	0.0174957	6.48e-06	0.0011142	20.455	0.00714	0.0147832	0.629109
Gut microbiota abundance (genus Barnesiella id.944)	Coronary heart disease || id:ieu-a-7	rs28479800	A	T	NA	-0.09152	0.0210002	7.93e-06	0.00103451	18.9906	0.008598	0.0168047	0.608901
Gut microbiota abundance (genus Barnesiella id.944)	Coronary heart disease || id:ieu-a-7	rs35177866	A	G	NA	0.0917125	0.0190133	2.95e-06	0.00126705	23.2646	-0.008172	0.0201081	0.684446
Gut microbiota abundance (genus Barnesiella id.944)	Coronary heart disease || id:ieu-a-7	rs60316894	C	T	NA	-0.121478	0.025184	1.19e-06	0.00126706	23.2648	0.01904	0.0195747	0.330711
Gut microbiota abundance (genus Barnesiella id.944)	Coronary heart disease || id:ieu-a-7	rs62251337	G	A	NA	0.0690763	0.0149374	4.24e-06	0.00116467	21.3826	-0.001069	0.0118198	0.927936
Gut microbiota abundance (genus Barnesiella id.944)	Coronary heart disease || id:ieu-a-7	rs72684847	T	C	NA	-0.114369	0.0253873	6.76e-06	0.00110536	20.2925	-0.026466	0.0216843	0.22227
Gut microbiota abundance (genus Barnesiella id.944)	Coronary heart disease || id:ieu-a-7	rs76181748	C	T	NA	-0.0778559	0.017164	6.78e-06	0.00112062	20.5731	-0.008247	0.0138576	0.551761
Gut microbiota abundance (genus Barnesiella id.944)	Coronary heart disease || id:ieu-a-7	rs77455852	T	G	NA	-0.0891491	0.0195601	3.16e-06	0.00113136	20.7704	-0.045603	0.021593	0.0346921
Gut microbiota abundance (genus Barnesiella id.944)	Coronary heart disease || id:ieu-a-7	rs79795328	A	G	NA	-0.0818645	0.0176441	4.23e-06	0.00117242	21.5251	0.014121	0.0143617	0.325489
Gut microbiota abundance (genus Bifidobacterium id.436)	Coronary heart disease || id:ieu-a-7	rs10841473	G	C	NA	-0.0624207	0.0129438	1.65e-06	0.00126644	23.2534	0.005786	0.0110312	0.599921
Gut microbiota abundance (genus Bifidobacterium id.436)	Coronary heart disease || id:ieu-a-7	rs12022129	A	G	NA	-0.0619356	0.0138937	8e-06	0.00108237	19.87	-0.02515	0.0105858	0.0175098
Gut microbiota abundance (genus Bifidobacterium id.436)	Coronary heart disease || id:ieu-a-7	rs182549	T	C	NA	-0.119703	0.0127294	1.28e-20	0.0047985	88.4193	-0.015845	0.0114776	0.167429
Gut microbiota abundance (genus Bifidobacterium id.436)	Coronary heart disease || id:ieu-a-7	rs2491158	A	G	NA	-0.0712624	0.015983	8.05e-06	0.00108277	19.8773	-0.01475	0.0136165	0.278699
Gut microbiota abundance (genus Bifidobacterium id.436)	Coronary heart disease || id:ieu-a-7	rs2686790	C	T	NA	-0.070741	0.0157926	7.5e-06	0.00109285	20.0626	0.001672	0.011797	0.887292
Gut microbiota abundance (genus Bifidobacterium id.436)	Coronary heart disease || id:ieu-a-7	rs4567981	T	A	NA	0.0562084	0.0117923	1.93e-06	0.00123728	22.7174	0.012161	0.0094376	0.197547
Gut microbiota abundance (genus Bifidobacterium id.436)	Coronary heart disease || id:ieu-a-7	rs4957061	T	C	NA	0.0534239	0.0117431	5.78e-06	0.00112724	20.6947	0.003283	0.0121946	0.787762
Gut microbiota abundance (genus Bifidobacterium id.436)	Coronary heart disease || id:ieu-a-7	rs540489	T	G	NA	-0.0637641	0.0138746	5.19e-06	0.0011503	21.1186	0.016395	0.0123955	0.18595
Gut microbiota abundance (genus Bifidobacterium id.436)	Coronary heart disease || id:ieu-a-7	rs55888705	A	G	NA	0.0546319	0.0121139	6.67e-06	0.00110776	20.3365	-0.00757	0.0101708	0.456703
Gut microbiota abundance (genus Bifidobacterium id.436)	Coronary heart disease || id:ieu-a-7	rs5746486	T	C	NA	-0.0536216	0.0120801	9e-06	0.00107318	19.7011	0.002527	0.0094571	0.789311
Gut microbiota abundance (genus Bifidobacterium id.436)	Coronary heart disease || id:ieu-a-7	rs62181700	G	A	NA	-0.0624643	0.0131205	2.17e-06	0.00123432	22.6629	-0.017614	0.0105271	0.0942866
Gut microbiota abundance (genus Bifidobacterium id.436)	Coronary heart disease || id:ieu-a-7	rs7322849	T	C	NA	0.112428	0.0201813	1.08e-08	0.00168934	31.0315	0.013851	0.0162333	0.393524
Gut microbiota abundance (genus Bifidobacterium id.436)	Coronary heart disease || id:ieu-a-7	rs73797465	T	G	NA	-0.0953566	0.0209236	4.38e-06	0.0011312	20.7674	0.00494	0.0171914	0.773843
Gut microbiota abundance (genus Bifidobacterium id.436)	Coronary heart disease || id:ieu-a-7	rs75344046	C	T	NA	0.232354	0.0505979	4.86e-06	0.00114852	21.0857	0.002218	0.0295001	0.940067
Gut microbiota abundance (genus Bifidobacterium id.436)	Coronary heart disease || id:ieu-a-7	rs76671854	C	G	NA	-0.0846055	0.0184003	3.96e-06	0.00115146	21.1398	0.017365	0.0143486	0.226195
Gut microbiota abundance (genus Bifidobacterium id.436)	Coronary heart disease || id:ieu-a-7	rs857444	C	T	NA	0.0558234	0.0121219	3.57e-06	0.00115502	21.2053	0.012033	0.0095267	0.206558
Gut microbiota abundance (genus Bilophila id.3170)	Coronary heart disease || id:ieu-a-7	rs11069458	C	T	NA	0.0680947	0.015503	7.72e-06	0.00105085	19.2907	0.020989	0.0111811	0.0604923
Gut microbiota abundance (genus Bilophila id.3170)	Coronary heart disease || id:ieu-a-7	rs116261629	G	C	NA	0.128112	0.0261358	8.62e-07	0.0013084	24.0248	-0.004014	0.0212107	0.849901
Gut microbiota abundance (genus Bilophila id.3170)	Coronary heart disease || id:ieu-a-7	rs1241171	G	A	NA	-0.0692654	0.0150148	4.24e-06	0.00115902	21.2788	-0.009318	0.0107444	0.385808
Gut microbiota abundance (genus Bilophila id.3170)	Coronary heart disease || id:ieu-a-7	rs1571225	T	C	NA	-0.0826826	0.0170621	1.12e-06	0.00127882	23.481	0.038486	0.0118437	0.00115611
Gut microbiota abundance (genus Bilophila id.3170)	Coronary heart disease || id:ieu-a-7	rs1917709	A	T	NA	0.118509	0.026742	7.37e-06	0.00106967	19.6367	-0.028217	0.0210814	0.18074
Gut microbiota abundance (genus Bilophila id.3170)	Coronary heart disease || id:ieu-a-7	rs1969927	A	G	NA	-0.0564589	0.0126935	9.07e-06	0.00107754	19.7813	-0.024354	0.010085	0.0157406
Gut microbiota abundance (genus Bilophila id.3170)	Coronary heart disease || id:ieu-a-7	rs2713349	T	A	NA	-0.0617228	0.0140174	8.63e-06	0.00105608	19.3869	0.014273	0.0101643	0.160251
Gut microbiota abundance (genus Bilophila id.3170)	Coronary heart disease || id:ieu-a-7	rs2728491	T	G	NA	0.0627416	0.0139456	6.33e-06	0.00110245	20.239	-0.00167	0.0105988	0.8748
Gut microbiota abundance (genus Bilophila id.3170)	Coronary heart disease || id:ieu-a-7	rs3827020	C	T	NA	0.0766479	0.0160642	1.79e-06	0.00123978	22.7633	0.007893	0.0153263	0.606555
Gut microbiota abundance (genus Bilophila id.3170)	Coronary heart disease || id:ieu-a-7	rs4798126	G	A	NA	0.073288	0.016799	7.15e-06	0.00103669	19.0306	0.009725	0.0121066	0.421811
Gut microbiota abundance (genus Bilophila id.3170)	Coronary heart disease || id:ieu-a-7	rs542415	T	C	NA	-0.0613623	0.0133436	4.71e-06	0.00115175	21.1451	0.009748	0.0102099	0.3397
Gut microbiota abundance (genus Bilophila id.3170)	Coronary heart disease || id:ieu-a-7	rs60178956	G	A	NA	-0.0624818	0.0141485	8.06e-06	0.00106225	19.5002	0.007609	0.0109605	0.487546
Gut microbiota abundance (genus Bilophila id.3170)	Coronary heart disease || id:ieu-a-7	rs6793291	A	C	NA	-0.112729	0.0241633	3.11e-06	0.00118534	21.7626	0.002661	0.0180507	0.882802
Gut microbiota abundance (genus Bilophila id.3170)	Coronary heart disease || id:ieu-a-7	rs72676854	T	C	NA	0.123209	0.026882	5.62e-06	0.0011441	21.0046	0.005197	0.0226174	0.818264
Gut microbiota abundance (genus Bilophila id.3170)	Coronary heart disease || id:ieu-a-7	rs7802841	A	C	NA	-0.0670097	0.0137701	1.77e-06	0.00128956	23.6785	0.003984	0.010098	0.693188
Gut microbiota abundance (genus Bilophila id.3170)	Coronary heart disease || id:ieu-a-7	rs8013541	A	T	NA	-0.0571991	0.0125673	5.48e-06	0.00112825	20.7132	0.00548	0.0096461	0.569966
Gut microbiota abundance (genus Bilophila id.3170)	Coronary heart disease || id:ieu-a-7	rs9899990	A	G	NA	-0.102702	0.0233878	9.07e-06	0.00105032	19.2811	-0.000185	0.0170535	0.991344
Gut microbiota abundance (genus Blautia id.1992)	Coronary heart disease || id:ieu-a-7	rs115043014	G	A	NA	-0.206605	0.043992	5.19e-06	0.00120119	22.054	0.028162	0.024853	0.257153
Gut microbiota abundance (genus Blautia id.1992)	Coronary heart disease || id:ieu-a-7	rs2788271	G	T	NA	0.0575596	0.0133492	7.16e-06	0.00101271	18.5899	-0.003903	0.0112843	0.729432
Gut microbiota abundance (genus Butyricicoccus id.2055)	Coronary heart disease || id:ieu-a-7	rs10084203	G	A	NA	-0.0549699	0.0123563	8.59e-06	0.00107797	19.7891	0.012542	0.0108052	0.245749
Gut microbiota abundance (genus Butyricicoccus id.2055)	Coronary heart disease || id:ieu-a-7	rs12034718	G	A	NA	-0.0701199	0.0158213	9.58e-06	0.00106988	19.6404	-0.009125	0.0141575	0.519228
Gut microbiota abundance (genus Butyricicoccus id.2055)	Coronary heart disease || id:ieu-a-7	rs12585793	T	C	NA	-0.262206	0.0564729	5.79e-06	0.00117407	21.5555	0.03663	0.0202156	0.0699923
Gut microbiota abundance (genus Butyricicoccus id.2055)	Coronary heart disease || id:ieu-a-7	rs2017189	T	G	NA	0.0506956	0.011024	3.87e-06	0.00115176	21.1453	0.000944	0.0098808	0.923887
Gut microbiota abundance (genus Butyricicoccus id.2055)	Coronary heart disease || id:ieu-a-7	rs4962426	T	G	NA	-0.0614216	0.0135979	7.38e-06	0.00111126	20.401	0.000138	0.0130918	0.99159
Gut microbiota abundance (genus Butyricicoccus id.2055)	Coronary heart disease || id:ieu-a-7	rs56221232	T	C	NA	0.0828027	0.0167401	7.62e-07	0.00133228	24.4639	-0.009736	0.0156066	0.532732
Gut microbiota abundance (genus Butyricicoccus id.2055)	Coronary heart disease || id:ieu-a-7	rs62478070	T	G	NA	0.224039	0.0494959	5.94e-06	0.0011159	20.4862	-0.062893	0.0355419	0.0768033
Gut microbiota abundance (genus Butyricicoccus id.2055)	Coronary heart disease || id:ieu-a-7	rs7322368	C	T	NA	-0.0815733	0.0183167	5.52e-06	0.00108027	19.8314	0.020675	0.0149374	0.166325
Gut microbiota abundance (genus Butyricicoccus id.2055)	Coronary heart disease || id:ieu-a-7	rs75238760	T	A	NA	0.0619423	0.0139942	6.8e-06	0.00106713	19.5899	0.01678	0.0119708	0.160991
Gut microbiota abundance (genus Butyricimonas id.945)	Coronary heart disease || id:ieu-a-7	rs11228830	A	G	NA	0.135265	0.0298411	6.55e-06	0.00111907	20.5444	-0.016148	0.0217658	0.458148
Gut microbiota abundance (genus Butyricimonas id.945)	Coronary heart disease || id:ieu-a-7	rs113054641	G	A	NA	-0.144881	0.0274574	1.74e-07	0.00151581	27.8392	-0.007661	0.0179714	0.669897
Gut microbiota abundance (genus Butyricimonas id.945)	Coronary heart disease || id:ieu-a-7	rs12304031	G	A	NA	-0.0862781	0.0196846	6.7e-06	0.00104639	19.2088	0.008231	0.0138077	0.551097
Gut microbiota abundance (genus Butyricimonas id.945)	Coronary heart disease || id:ieu-a-7	rs12458763	A	C	NA	0.122037	0.0269587	6.37e-06	0.00111609	20.4898	-0.006309	0.0160389	0.694057
Gut microbiota abundance (genus Butyricimonas id.945)	Coronary heart disease || id:ieu-a-7	rs1862649	G	A	NA	0.113124	0.0248176	4.76e-06	0.00113162	20.7751	-0.020652	0.0150645	0.170404
Gut microbiota abundance (genus Butyricimonas id.945)	Coronary heart disease || id:ieu-a-7	rs2114713	G	T	NA	0.062721	0.0138998	6.88e-06	0.00110899	20.3592	0.004834	0.0095104	0.611252
Gut microbiota abundance (genus Butyricimonas id.945)	Coronary heart disease || id:ieu-a-7	rs2642760	G	C	NA	0.0713357	0.0145396	8.58e-07	0.00131081	24.0692	0.008638	0.0097439	0.375347
Gut microbiota abundance (genus Butyricimonas id.945)	Coronary heart disease || id:ieu-a-7	rs270727	G	C	NA	-0.0694173	0.0150795	5.38e-06	0.00115415	21.1892	0.015625	0.0116221	0.178812
Gut microbiota abundance (genus Butyricimonas id.945)	Coronary heart disease || id:ieu-a-7	rs326049	C	G	NA	0.0759694	0.0167617	8.19e-06	0.00111881	20.5397	-0.002837	0.0120229	0.813459
Gut microbiota abundance (genus Butyricimonas id.945)	Coronary heart disease || id:ieu-a-7	rs62130338	A	G	NA	0.0732608	0.0158324	3.9e-06	0.00116612	21.4093	-0.019784	0.0116156	0.0885258
Gut microbiota abundance (genus Butyricimonas id.945)	Coronary heart disease || id:ieu-a-7	rs62390301	T	C	NA	-0.0872983	0.0174893	7.42e-07	0.00135668	24.9126	0.012917	0.0134644	0.337386
Gut microbiota abundance (genus Butyricimonas id.945)	Coronary heart disease || id:ieu-a-7	rs7083431	A	C	NA	0.0703539	0.0144439	8.85e-07	0.00129195	23.7225	0.003429	0.010299	0.739176
Gut microbiota abundance (genus Butyricimonas id.945)	Coronary heart disease || id:ieu-a-7	rs71428626	G	T	NA	-0.133188	0.0289905	4.8e-06	0.00114953	21.1043	0.002518	0.0225522	0.911099
Gut microbiota abundance (genus Butyricimonas id.945)	Coronary heart disease || id:ieu-a-7	rs72814525	A	G	NA	0.0664154	0.0149766	8.25e-06	0.00107114	19.6636	-0.016858	0.0104945	0.108195
Gut microbiota abundance (genus Butyricimonas id.945)	Coronary heart disease || id:ieu-a-7	rs782080	A	T	NA	-0.0653488	0.0137974	2.23e-06	0.00122166	22.4302	-0.003362	0.0097168	0.729343
Gut microbiota abundance (genus Butyricimonas id.945)	Coronary heart disease || id:ieu-a-7	rs78453362	A	G	NA	-0.14948	0.0327073	4.06e-06	0.00113758	20.8848	-0.018687	0.024614	0.447731
Gut microbiota abundance (genus Butyricimonas id.945)	Coronary heart disease || id:ieu-a-7	rs9657374	C	T	NA	0.0680719	0.0148172	4.5e-06	0.00114949	21.1036	0.000791	0.0100307	0.937146
Gut microbiota abundance (genus Butyrivibrio id.1993)	Coronary heart disease || id:ieu-a-7	rs1007475	G	T	NA	0.118065	0.0261271	7.92e-06	0.00111219	20.418	0.005745	0.0101773	0.572422
Gut microbiota abundance (genus Butyrivibrio id.1993)	Coronary heart disease || id:ieu-a-7	rs11761679	T	C	NA	0.154775	0.0321539	2.2e-06	0.00126179	23.1679	0.007726	0.0128941	0.549048
Gut microbiota abundance (genus Butyrivibrio id.1993)	Coronary heart disease || id:ieu-a-7	rs142855850	A	G	NA	0.205013	0.0457138	6.86e-06	0.00109545	20.1104	0.026027	0.0259631	0.316121
Gut microbiota abundance (genus Butyrivibrio id.1993)	Coronary heart disease || id:ieu-a-7	rs16934069	T	C	NA	-0.133784	0.0299444	8.86e-06	0.00108719	19.9586	-0.006055	0.0114179	0.595898
Gut microbiota abundance (genus Butyrivibrio id.1993)	Coronary heart disease || id:ieu-a-7	rs16941336	C	T	NA	0.127488	0.0267936	1.53e-06	0.00123294	22.6375	0.001308	0.0128213	0.918743
Gut microbiota abundance (genus Butyrivibrio id.1993)	Coronary heart disease || id:ieu-a-7	rs17163238	G	A	NA	0.140987	0.0309117	5.51e-06	0.00113298	20.8001	0.010451	0.0117188	0.372491
Gut microbiota abundance (genus Butyrivibrio id.1993)	Coronary heart disease || id:ieu-a-7	rs4537857	T	C	NA	-0.12459	0.0260992	1.8e-06	0.001241	22.7858	0.001729	0.0100133	0.862911
Gut microbiota abundance (genus Butyrivibrio id.1993)	Coronary heart disease || id:ieu-a-7	rs486484	A	G	NA	-0.108349	0.0240008	6.61e-06	0.00110998	20.3775	0.006634	0.0096092	0.489956
Gut microbiota abundance (genus Butyrivibrio id.1993)	Coronary heart disease || id:ieu-a-7	rs4928024	G	A	NA	0.17471	0.0389333	8.19e-06	0.00109677	20.1347	-0.01068	0.0146963	0.4674
Gut microbiota abundance (genus Butyrivibrio id.1993)	Coronary heart disease || id:ieu-a-7	rs72723662	C	T	NA	0.224078	0.0449336	7.86e-07	0.00135415	24.8662	-0.003164	0.0230389	0.890768
Gut microbiota abundance (genus Butyrivibrio id.1993)	Coronary heart disease || id:ieu-a-7	rs7412979	C	G	NA	0.186779	0.0389112	1.71e-06	0.00125476	23.0388	-0.019719	0.0156956	0.208994
Gut microbiota abundance (genus Butyrivibrio id.1993)	Coronary heart disease || id:ieu-a-7	rs74622183	A	G	NA	-0.201027	0.0428204	2.46e-06	0.00120029	22.0374	-0.027234	0.0150906	0.0711214
Gut microbiota abundance (genus Butyrivibrio id.1993)	Coronary heart disease || id:ieu-a-7	rs77356209	T	C	NA	0.216874	0.0483299	6.66e-06	0.00109675	20.1343	0.012216	0.0186655	0.512809
Gut microbiota abundance (genus Butyrivibrio id.1993)	Coronary heart disease || id:ieu-a-7	rs7752361	G	A	NA	0.11923	0.0239975	7.69e-07	0.00134417	24.6826	-0.008389	0.009267	0.365332
Gut microbiota abundance (genus Butyrivibrio id.1993)	Coronary heart disease || id:ieu-a-7	rs7763512	A	G	NA	-0.119846	0.0253367	3.11e-06	0.00121848	22.3717	-0.007326	0.0096918	0.449709
Gut microbiota abundance (genus Butyrivibrio id.1993)	Coronary heart disease || id:ieu-a-7	rs9349693	G	A	NA	-0.117973	0.0259861	5.55e-06	0.00112252	20.608	-0.011491	0.0097363	0.237912
Gut microbiota abundance (genus Candidatus Soleaferrea id.11350)	Coronary heart disease || id:ieu-a-7	rs10090365	G	A	NA	0.0834413	0.0180989	4.17e-06	0.00115759	21.2525	0.002983	0.0095006	0.753536
Gut microbiota abundance (genus Candidatus Soleaferrea id.11350)	Coronary heart disease || id:ieu-a-7	rs10108780	A	G	NA	-0.092834	0.0199807	3.64e-06	0.00117566	21.5847	0.022222	0.0106336	0.0366362
Gut microbiota abundance (genus Candidatus Soleaferrea id.11350)	Coronary heart disease || id:ieu-a-7	rs10809135	C	T	NA	-0.0834858	0.0182426	5.47e-06	0.00114066	20.9413	0.008583	0.0101078	0.395801
Gut microbiota abundance (genus Candidatus Soleaferrea id.11350)	Coronary heart disease || id:ieu-a-7	rs11153159	G	C	NA	-0.12805	0.0285446	4.42e-06	0.00109606	20.1217	0.008756	0.0141021	0.534664
Gut microbiota abundance (genus Candidatus Soleaferrea id.11350)	Coronary heart disease || id:ieu-a-7	rs12500231	T	A	NA	-0.0813853	0.0182696	7.68e-06	0.00108085	19.842	0.000703	0.0094028	0.940402
Gut microbiota abundance (genus Candidatus Soleaferrea id.11350)	Coronary heart disease || id:ieu-a-7	rs2193878	T	A	NA	0.228255	0.0509241	9.46e-06	0.00109426	20.0885	-0.012452	0.0180691	0.490742
Gut microbiota abundance (genus Candidatus Soleaferrea id.11350)	Coronary heart disease || id:ieu-a-7	rs386526	G	C	NA	-0.0818459	0.0180086	8.33e-06	0.00112498	20.6532	0.00367	0.0097102	0.705466
Gut microbiota abundance (genus Candidatus Soleaferrea id.11350)	Coronary heart disease || id:ieu-a-7	rs4294381	C	T	NA	-0.112197	0.023186	1.37e-06	0.00127514	23.4133	0.032433	0.0115558	0.00500622
Gut microbiota abundance (genus Candidatus Soleaferrea id.11350)	Coronary heart disease || id:ieu-a-7	rs4678258	T	C	NA	0.0986136	0.0215646	5.53e-06	0.00113893	20.9095	-0.017849	0.0116438	0.125297
Gut microbiota abundance (genus Candidatus Soleaferrea id.11350)	Coronary heart disease || id:ieu-a-7	rs6489992	A	G	NA	-0.0840437	0.0187031	7.89e-06	0.00109978	20.19	-0.013295	0.0097222	0.171472
Gut microbiota abundance (genus Candidatus Soleaferrea id.11350)	Coronary heart disease || id:ieu-a-7	rs6494306	A	G	NA	-0.0969304	0.0214221	5.8e-06	0.0011151	20.4714	0.012337	0.0108508	0.255554
Gut microbiota abundance (genus Candidatus Soleaferrea id.11350)	Coronary heart disease || id:ieu-a-7	rs6881988	C	G	NA	0.0819131	0.018185	9.23e-06	0.0011051	20.2877	-0.005891	0.0113744	0.604516
Gut microbiota abundance (genus Candidatus Soleaferrea id.11350)	Coronary heart disease || id:ieu-a-7	rs7400877	C	T	NA	0.0951085	0.0212799	9.29e-06	0.001088	19.9734	-0.016025	0.0107292	0.135282
Gut microbiota abundance (genus Candidatus Soleaferrea id.11350)	Coronary heart disease || id:ieu-a-7	rs9973954	G	A	NA	-0.0892075	0.0195401	5.95e-06	0.00113516	20.8402	-0.019837	0.0101263	0.0501176
Gut microbiota abundance (genus Catenibacterium id.2153)	Coronary heart disease || id:ieu-a-7	rs12404911	C	T	NA	0.140717	0.0304142	2.8e-06	0.00116583	21.4039	0.010608	0.0118035	0.368803
Gut microbiota abundance (genus Catenibacterium id.2153)	Coronary heart disease || id:ieu-a-7	rs212393	A	G	NA	0.135254	0.0286209	3.62e-06	0.0012162	22.3299	0.016826	0.0108106	0.119606
Gut microbiota abundance (genus Catenibacterium id.2153)	Coronary heart disease || id:ieu-a-7	rs73128290	A	G	NA	0.129726	0.0284563	4.29e-06	0.00113189	20.7802	-0.005346	0.0107846	0.6201
Gut microbiota abundance (genus Catenibacterium id.2153)	Coronary heart disease || id:ieu-a-7	rs77285108	G	A	NA	-0.161826	0.0353447	3.63e-06	0.0011417	20.9605	0.007138	0.014706	0.627408
Gut microbiota abundance (genus Catenibacterium id.2153)	Coronary heart disease || id:ieu-a-7	rs7742829	C	T	NA	0.11411	0.0251099	5.61e-06	0.00112478	20.6495	-0.006964	0.0093235	0.455108
Gut microbiota abundance (genus Christensenellaceae R 7group id.11283)	Coronary heart disease || id:ieu-a-7	rs10461257	A	G	NA	-0.0551969	0.0122069	6.51e-06	0.00111362	20.4443	-0.007689	0.0122402	0.529888
Gut microbiota abundance (genus Christensenellaceae R 7group id.11283)	Coronary heart disease || id:ieu-a-7	rs17081797	A	G	NA	-0.0904325	0.0204253	3.34e-06	0.0010677	19.6004	0.038159	0.0156229	0.0145855
Gut microbiota abundance (genus Christensenellaceae R 7group id.11283)	Coronary heart disease || id:ieu-a-7	rs60954665	T	G	NA	0.049815	0.0110787	7.13e-06	0.0011012	20.216	0.003224	0.0092692	0.727976
Gut microbiota abundance (genus Christensenellaceae R 7group id.11283)	Coronary heart disease || id:ieu-a-7	rs62132810	A	G	NA	-0.0828853	0.0179623	5.67e-06	0.00115965	21.2904	-0.004932	0.0237287	0.835346
Gut microbiota abundance (genus Christensenellaceae R 7group id.11283)	Coronary heart disease || id:ieu-a-7	rs62190261	A	C	NA	0.0958394	0.0214723	8.74e-06	0.00108508	19.9197	0.007307	0.0200983	0.716185
Gut microbiota abundance (genus Christensenellaceae R 7group id.11283)	Coronary heart disease || id:ieu-a-7	rs62467127	C	T	NA	0.114108	0.0251983	3.25e-06	0.00111688	20.5042	-0.018633	0.0198963	0.349012
Gut microbiota abundance (genus Christensenellaceae R 7group id.11283)	Coronary heart disease || id:ieu-a-7	rs73952017	C	T	NA	-0.0862164	0.0194354	8.46e-06	0.00107183	19.6764	0.003286	0.0166907	0.843924
Gut microbiota abundance (genus Christensenellaceae R 7group id.11283)	Coronary heart disease || id:ieu-a-7	rs78521377	C	T	NA	0.124992	0.0274797	5.61e-06	0.00112681	20.6868	0.000927	0.0197496	0.962563
Gut microbiota abundance (genus Christensenellaceae R 7group id.11283)	Coronary heart disease || id:ieu-a-7	rs79150079	C	A	NA	0.121547	0.0270977	9.42e-06	0.00109584	20.1176	0.007056	0.0211292	0.738421
Gut microbiota abundance (genus Christensenellaceae R 7group id.11283)	Coronary heart disease || id:ieu-a-7	rs892686	A	G	NA	0.0514099	0.011136	3.97e-06	0.00116073	21.3102	0.009139	0.0092616	0.323759
Gut microbiota abundance (genus Christensenellaceae R 7group id.11283)	Coronary heart disease || id:ieu-a-7	rs999354	T	A	NA	0.0580248	0.0117185	7.01e-07	0.00133507	24.5152	0.002323	0.0099286	0.815007
Gut microbiota abundance (genus Clostridium innocuum group id.14397)	Coronary heart disease || id:ieu-a-7	rs10074000	T	C	NA	-0.102648	0.0227508	7e-06	0.00110873	20.3545	-0.001098	0.0101078	0.913497
Gut microbiota abundance (genus Clostridium innocuum group id.14397)	Coronary heart disease || id:ieu-a-7	rs10506058	A	G	NA	0.0997048	0.0221926	8.92e-06	0.00109936	20.1822	0.002607	0.0094311	0.78222
Gut microbiota abundance (genus Clostridium innocuum group id.14397)	Coronary heart disease || id:ieu-a-7	rs1942371	G	A	NA	-0.157938	0.034187	4.06e-06	0.00116238	21.3405	-0.022022	0.014504	0.128929
Gut microbiota abundance (genus Clostridium innocuum group id.14397)	Coronary heart disease || id:ieu-a-7	rs1948423	T	A	NA	-0.108859	0.023425	3.49e-06	0.00117614	21.5935	-0.004429	0.0106759	0.678246
Gut microbiota abundance (genus Clostridium innocuum group id.14397)	Coronary heart disease || id:ieu-a-7	rs40656	C	T	NA	0.142664	0.0311021	8.62e-06	0.00114591	21.0379	0.01347	0.0153426	0.379971
Gut microbiota abundance (genus Clostridium innocuum group id.14397)	Coronary heart disease || id:ieu-a-7	rs4869133	G	A	NA	-0.180591	0.0409505	7.24e-06	0.00105929	19.4458	-0.004058	0.0176727	0.818387
Gut microbiota abundance (genus Clostridium innocuum group id.14397)	Coronary heart disease || id:ieu-a-7	rs61267978	T	C	NA	0.14708	0.0320875	5.59e-06	0.0011443	21.0082	0.012302	0.0137545	0.371107
Gut microbiota abundance (genus Clostridium innocuum group id.14397)	Coronary heart disease || id:ieu-a-7	rs6577484	G	A	NA	0.160425	0.0360857	8.41e-06	0.00107648	19.7618	0.004004	0.0179106	0.823103
Gut microbiota abundance (genus Clostridium innocuum group id.14397)	Coronary heart disease || id:ieu-a-7	rs6890185	C	T	NA	-0.113424	0.0233137	1.12e-06	0.00128893	23.6668	-0.030979	0.009909	0.00176999
Gut microbiota abundance (genus Clostridium innocuum group id.14397)	Coronary heart disease || id:ieu-a-7	rs71564433	T	A	NA	-0.126746	0.0274657	7.8e-06	0.0011598	21.2931	0.012673	0.0119632	0.289448
Gut microbiota abundance (genus Clostridium innocuum group id.14397)	Coronary heart disease || id:ieu-a-7	rs77845139	A	G	NA	-0.114993	0.0257186	8.41e-06	0.00108887	19.9894	0.006222	0.011369	0.584187
Gut microbiota abundance (genus Clostridium sensustricto1 id.1873)	Coronary heart disease || id:ieu-a-7	rs11264403	G	A	NA	-0.139061	0.0334454	7.76e-06	0.000941736	17.2858	-0.051591	0.0167993	0.00213329
Gut microbiota abundance (genus Clostridium sensustricto1 id.1873)	Coronary heart disease || id:ieu-a-7	rs115807074	A	G	NA	-0.22736	0.0492575	4.32e-06	0.00116033	21.3028	0.015119	0.0232366	0.515269
Gut microbiota abundance (genus Clostridium sensustricto1 id.1873)	Coronary heart disease || id:ieu-a-7	rs11586026	A	T	NA	0.110967	0.0250498	8.85e-06	0.00106885	19.6215	-0.002398	0.0197083	0.903157
Gut microbiota abundance (genus Clostridium sensustricto1 id.1873)	Coronary heart disease || id:ieu-a-7	rs116847295	C	T	NA	0.110021	0.0246032	4.58e-06	0.00108917	19.995	-0.006759	0.018483	0.714598
Gut microbiota abundance (genus Clostridium sensustricto1 id.1873)	Coronary heart disease || id:ieu-a-7	rs12341505	G	A	NA	0.0810718	0.0180121	4.82e-06	0.0011034	20.2565	0.010201	0.0142129	0.472924
Gut microbiota abundance (genus Clostridium sensustricto1 id.1873)	Coronary heart disease || id:ieu-a-7	rs12490337	C	G	NA	-0.0616879	0.0137581	7.49e-06	0.00109498	20.1018	0.025189	0.0105673	0.0171408
Gut microbiota abundance (genus Clostridium sensustricto1 id.1873)	Coronary heart disease || id:ieu-a-7	rs2795528	G	A	NA	-0.184315	0.0392204	2.72e-06	0.00120275	22.0826	-0.005403	0.0240545	0.822279
Gut microbiota abundance (genus Clostridium sensustricto1 id.1873)	Coronary heart disease || id:ieu-a-7	rs2817172	C	T	NA	0.058139	0.0124492	2.77e-06	0.00118778	21.8074	0.000504	0.010161	0.96044
Gut microbiota abundance (genus Clostridium sensustricto1 id.1873)	Coronary heart disease || id:ieu-a-7	rs550843	T	C	NA	-0.0783246	0.0169209	2.05e-06	0.00116693	21.4241	-0.005136	0.0129691	0.692091
Gut microbiota abundance (genus Collinsella id.815)	Coronary heart disease || id:ieu-a-7	rs10890671	C	T	NA	0.0537401	0.0118848	6.52e-06	0.0011136	20.444	0.009263	0.0091899	0.313477
Gut microbiota abundance (genus Collinsella id.815)	Coronary heart disease || id:ieu-a-7	rs11597285	G	T	NA	-0.0537947	0.0120548	9.38e-06	0.00108465	19.9118	0.004965	0.0095147	0.601793
Gut microbiota abundance (genus Collinsella id.815)	Coronary heart disease || id:ieu-a-7	rs12921100	T	A	NA	-0.0563759	0.0127019	8.23e-06	0.00107296	19.6971	-0.013555	0.0102523	0.18612
Gut microbiota abundance (genus Collinsella id.815)	Coronary heart disease || id:ieu-a-7	rs1496626	T	C	NA	-0.0722307	0.01616	6.78e-06	0.00108815	19.9762	0.00527	0.0118774	0.657258
Gut microbiota abundance (genus Collinsella id.815)	Coronary heart disease || id:ieu-a-7	rs149807560	C	A	NA	-0.104264	0.0235841	7.1e-06	0.00106456	19.5426	-0.018677	0.0173272	0.281079
Gut microbiota abundance (genus Collinsella id.815)	Coronary heart disease || id:ieu-a-7	rs2103510	G	A	NA	0.0786551	0.0168217	2.42e-06	0.00119069	21.8608	0.003913	0.0129702	0.762887
Gut microbiota abundance (genus Collinsella id.815)	Coronary heart disease || id:ieu-a-7	rs2671662	G	C	NA	0.0567751	0.011945	2.22e-06	0.0012303	22.589	-0.003628	0.0105228	0.730263
Gut microbiota abundance (genus Collinsella id.815)	Coronary heart disease || id:ieu-a-7	rs59414781	C	G	NA	0.0668866	0.0149773	9.15e-06	0.00108628	19.9418	-0.011956	0.0118252	0.311988
Gut microbiota abundance (genus Collinsella id.815)	Coronary heart disease || id:ieu-a-7	rs62448871	C	A	NA	-0.0540309	0.0120324	6.78e-06	0.00109826	20.1619	-0.008739	0.0098254	0.373771
Gut microbiota abundance (genus Collinsella id.815)	Coronary heart disease || id:ieu-a-7	rs73052258	G	A	NA	0.0930178	0.0202658	1.72e-06	0.00114738	21.0648	0.002013	0.0157152	0.898076
Gut microbiota abundance (genus Collinsella id.815)	Coronary heart disease || id:ieu-a-7	rs75672793	A	G	NA	-0.108908	0.0240522	6.14e-06	0.00111667	20.5004	0.007634	0.0199908	0.702553
Gut microbiota abundance (genus Collinsella id.815)	Coronary heart disease || id:ieu-a-7	rs9541268	C	A	NA	0.09597	0.0197312	8.79e-07	0.00128826	23.6547	-0.023134	0.0155164	0.135977
Gut microbiota abundance (genus Coprobacter id.949)	Coronary heart disease || id:ieu-a-7	rs11532348	C	T	NA	-0.103931	0.0226826	5.71e-06	0.00114343	20.9922	-0.007036	0.0134785	0.60166
Gut microbiota abundance (genus Coprobacter id.949)	Coronary heart disease || id:ieu-a-7	rs12684609	T	C	NA	0.100827	0.0220366	6.1e-06	0.00114017	20.9323	0.006442	0.0118719	0.587388
Gut microbiota abundance (genus Coprobacter id.949)	Coronary heart disease || id:ieu-a-7	rs12996055	A	C	NA	0.0921817	0.0209405	8.08e-06	0.0010555	19.3762	0.00075	0.0132081	0.954718
Gut microbiota abundance (genus Coprobacter id.949)	Coronary heart disease || id:ieu-a-7	rs143662916	C	T	NA	0.253264	0.0540141	3.07e-06	0.00119733	21.9829	-0.006428	0.0243391	0.791702
Gut microbiota abundance (genus Coprobacter id.949)	Coronary heart disease || id:ieu-a-7	rs189356	G	A	NA	0.0781125	0.0171916	6.26e-06	0.0011244	20.6424	0.012216	0.0100285	0.223176
Gut microbiota abundance (genus Coprobacter id.949)	Coronary heart disease || id:ieu-a-7	rs213863	T	C	NA	0.0887412	0.0188377	2.35e-06	0.00120857	22.1895	-0.010914	0.0099633	0.273335
Gut microbiota abundance (genus Coprobacter id.949)	Coronary heart disease || id:ieu-a-7	rs28402691	T	C	NA	0.110695	0.0251199	9.56e-06	0.0010577	19.4166	0.022822	0.0134297	0.0892483
Gut microbiota abundance (genus Coprobacter id.949)	Coronary heart disease || id:ieu-a-7	rs305411	A	G	NA	0.129218	0.0264518	1.01e-06	0.00129949	23.861	0.022864	0.0147625	0.121433
Gut microbiota abundance (genus Coprobacter id.949)	Coronary heart disease || id:ieu-a-7	rs3828477	G	T	NA	-0.0912179	0.019569	2.89e-06	0.00118334	21.7258	-0.00242	0.010438	0.816659
Gut microbiota abundance (genus Coprobacter id.949)	Coronary heart disease || id:ieu-a-7	rs5011652	C	G	NA	-0.0899597	0.020001	5.51e-06	0.00110183	20.2276	-0.00338	0.0109942	0.758513
Gut microbiota abundance (genus Coprobacter id.949)	Coronary heart disease || id:ieu-a-7	rs55672356	T	A	NA	-0.193354	0.0413815	2.74e-06	0.00118899	21.8296	-0.005552	0.0173804	0.749394
Gut microbiota abundance (genus Coprobacter id.949)	Coronary heart disease || id:ieu-a-7	rs72821405	T	C	NA	-0.147365	0.0319978	4.76e-06	0.00115517	21.2081	0.012247	0.0204307	0.548879
Gut microbiota abundance (genus Coprobacter id.949)	Coronary heart disease || id:ieu-a-7	rs74919520	G	A	NA	0.125703	0.0276296	5.76e-06	0.00112733	20.6964	0.003525	0.0142889	0.805144
Gut microbiota abundance (genus Coprococcus1 id.11301)	Coronary heart disease || id:ieu-a-7	rs1010560	C	A	NA	0.0580232	0.0122722	1.96e-06	0.00121739	22.3517	-0.004179	0.0113657	0.713109
Gut microbiota abundance (genus Coprococcus1 id.11301)	Coronary heart disease || id:ieu-a-7	rs12794898	G	T	NA	0.0903299	0.0197212	4.92e-06	0.00114262	20.9773	-0.022093	0.0198756	0.266326
Gut microbiota abundance (genus Coprococcus1 id.11301)	Coronary heart disease || id:ieu-a-7	rs12886051	G	C	NA	-0.0521782	0.0118051	8.01e-06	0.00106409	19.534	0.003212	0.0102892	0.75491
Gut microbiota abundance (genus Coprococcus1 id.11301)	Coronary heart disease || id:ieu-a-7	rs1519491	T	C	NA	0.0499197	0.0113558	8.95e-06	0.00105257	19.3224	0.006263	0.0098601	0.525309
Gut microbiota abundance (genus Coprococcus1 id.11301)	Coronary heart disease || id:ieu-a-7	rs1576241	A	G	NA	-0.0510343	0.0109535	3.33e-06	0.00118224	21.7056	-0.001476	0.0092746	0.873556
Gut microbiota abundance (genus Coprococcus1 id.11301)	Coronary heart disease || id:ieu-a-7	rs2907920	G	A	NA	-0.0561173	0.0126824	7.65e-06	0.00106642	19.5769	-0.012034	0.0126486	0.341397
Gut microbiota abundance (genus Coprococcus1 id.11301)	Coronary heart disease || id:ieu-a-7	rs4277593	G	A	NA	-0.0585649	0.0109914	1.14e-07	0.0015456	28.3871	-0.009647	0.0095907	0.314481
Gut microbiota abundance (genus Coprococcus1 id.11301)	Coronary heart disease || id:ieu-a-7	rs56405618	A	G	NA	-0.08963	0.0186508	1.57e-06	0.00125767	23.0922	0.002756	0.0152057	0.856173
Gut microbiota abundance (genus Coprococcus1 id.11301)	Coronary heart disease || id:ieu-a-7	rs73031725	T	C	NA	0.167591	0.0355224	1.98e-06	0.00121219	22.2561	0.056117	0.0249094	0.0242695
Gut microbiota abundance (genus Coprococcus1 id.11301)	Coronary heart disease || id:ieu-a-7	rs73167075	T	C	NA	0.0573137	0.0127573	8.57e-06	0.00109932	20.1814	0.022879	0.0109193	0.0361451
Gut microbiota abundance (genus Coprococcus1 id.11301)	Coronary heart disease || id:ieu-a-7	rs74101919	T	C	NA	-0.0718988	0.0144651	1.03e-06	0.00134529	24.7032	-0.001064	0.0116427	0.927185
Gut microbiota abundance (genus Coprococcus1 id.11301)	Coronary heart disease || id:ieu-a-7	rs7784490	G	C	NA	0.0518543	0.0113136	4.55e-06	0.00114412	21.0049	0.002237	0.0094202	0.812294
Gut microbiota abundance (genus Coprococcus1 id.11301)	Coronary heart disease || id:ieu-a-7	rs946513	T	C	NA	-0.205899	0.0460018	8.62e-06	0.00109115	20.0314	0.002567	0.0281303	0.927291
Gut microbiota abundance (genus Coprococcus2 id.11302)	Coronary heart disease || id:ieu-a-7	rs10070053	A	G	NA	0.0594312	0.0135375	7.65e-06	0.00104978	19.271	-0.010771	0.0099992	0.281397
Gut microbiota abundance (genus Coprococcus2 id.11302)	Coronary heart disease || id:ieu-a-7	rs12634070	T	C	NA	0.0736486	0.0164921	9.95e-06	0.00108619	19.9402	-0.00145	0.0123445	0.906494
Gut microbiota abundance (genus Coprococcus2 id.11302)	Coronary heart disease || id:ieu-a-7	rs1958519	T	A	NA	0.0665288	0.0138558	1.58e-06	0.00125548	23.052	0.000349	0.010034	0.972254
Gut microbiota abundance (genus Coprococcus2 id.11302)	Coronary heart disease || id:ieu-a-7	rs2482516	C	T	NA	0.0754415	0.0164619	4.72e-06	0.00114384	20.9997	0.010941	0.0111745	0.32753
Gut microbiota abundance (genus Coprococcus2 id.11302)	Coronary heart disease || id:ieu-a-7	rs35890118	A	G	NA	-0.066536	0.0147661	8.26e-06	0.00110586	20.3018	0.008062	0.010249	0.43151
Gut microbiota abundance (genus Coprococcus2 id.11302)	Coronary heart disease || id:ieu-a-7	rs59936925	A	T	NA	0.117085	0.0233995	9.38e-07	0.00136332	25.0347	0.011273	0.0176183	0.522274
Gut microbiota abundance (genus Coprococcus2 id.11302)	Coronary heart disease || id:ieu-a-7	rs61823518	A	C	NA	-0.0955381	0.0215724	6.68e-06	0.0010683	19.6114	0.005674	0.0180148	0.75279
Gut microbiota abundance (genus Coprococcus2 id.11302)	Coronary heart disease || id:ieu-a-7	rs6677933	C	T	NA	-0.0804405	0.0164216	1.19e-06	0.00130663	23.9923	0.005537	0.0115689	0.632214
Gut microbiota abundance (genus Coprococcus2 id.11302)	Coronary heart disease || id:ieu-a-7	rs72680320	T	C	NA	-0.0649382	0.013919	2.27e-06	0.00118541	21.7639	-0.001006	0.0102479	0.9218
Gut microbiota abundance (genus Coprococcus2 id.11302)	Coronary heart disease || id:ieu-a-7	rs9426473	A	G	NA	0.0727361	0.0161662	6.31e-06	0.00110257	20.2412	-0.006579	0.0116427	0.572024
Gut microbiota abundance (genus Coprococcus3 id.11303)	Coronary heart disease || id:ieu-a-7	rs10810043	G	A	NA	-0.0515518	0.0115923	9.27e-06	0.00107716	19.7743	0.014722	0.0099525	0.139079
Gut microbiota abundance (genus Coprococcus3 id.11303)	Coronary heart disease || id:ieu-a-7	rs11077359	C	T	NA	0.0645443	0.0148833	9.64e-06	0.00102441	18.8049	0.01417	0.0168091	0.39923
Gut microbiota abundance (genus Coprococcus3 id.11303)	Coronary heart disease || id:ieu-a-7	rs11080344	C	T	NA	0.0516921	0.0113054	4.79e-06	0.00113863	20.904	0.0007	0.0094159	0.940738
Gut microbiota abundance (genus Coprococcus3 id.11303)	Coronary heart disease || id:ieu-a-7	rs13247359	G	A	NA	0.051211	0.0113031	7.33e-06	0.00111801	20.525	0.001448	0.0098678	0.883337
Gut microbiota abundance (genus Coprococcus3 id.11303)	Coronary heart disease || id:ieu-a-7	rs13394391	C	T	NA	-0.0709302	0.0150918	2.2e-06	0.00120298	22.0868	-0.001231	0.01293	0.924152
Gut microbiota abundance (genus Coprococcus3 id.11303)	Coronary heart disease || id:ieu-a-7	rs178271	C	T	NA	-0.145257	0.0294239	7.81e-07	0.00132708	24.3684	-0.029517	0.0220949	0.181575
Gut microbiota abundance (genus Coprococcus3 id.11303)	Coronary heart disease || id:ieu-a-7	rs62481985	G	C	NA	-0.0582385	0.0115052	4.18e-07	0.00139517	25.6203	0.014347	0.0100557	0.15365
Gut microbiota abundance (genus Coprococcus3 id.11303)	Coronary heart disease || id:ieu-a-7	rs8100692	T	C	NA	0.0577411	0.0113476	4.16e-07	0.00140978	25.889	-0.0103	0.0092931	0.267711
Gut microbiota abundance (genus Defluviitaleaceae UCG011 id.11287)	Coronary heart disease || id:ieu-a-7	rs112893842	T	C	NA	0.11381	0.0232806	1.45e-06	0.00130139	23.896	0.007053	0.0138653	0.610976
Gut microbiota abundance (genus Defluviitaleaceae UCG011 id.11287)	Coronary heart disease || id:ieu-a-7	rs1582238	C	T	NA	-0.0805036	0.0167257	1.57e-06	0.00126158	23.1641	0.013889	0.0095853	0.147341
Gut microbiota abundance (genus Defluviitaleaceae UCG011 id.11287)	Coronary heart disease || id:ieu-a-7	rs28696126	T	A	NA	0.106503	0.0238473	6.63e-06	0.00108636	19.9433	-0.01078	0.0149526	0.470944
Gut microbiota abundance (genus Defluviitaleaceae UCG011 id.11287)	Coronary heart disease || id:ieu-a-7	rs2892880	G	A	NA	0.0817755	0.0181686	6.83e-06	0.00110338	20.2561	-0.019921	0.0104934	0.0576408
Gut microbiota abundance (genus Defluviitaleaceae UCG011 id.11287)	Coronary heart disease || id:ieu-a-7	rs4344384	T	G	NA	-0.0715978	0.0156309	4.83e-06	0.00114271	20.979	-0.003498	0.0093311	0.707753
Gut microbiota abundance (genus Defluviitaleaceae UCG011 id.11287)	Coronary heart disease || id:ieu-a-7	rs4677103	A	G	NA	0.0977912	0.0197263	9.6e-07	0.00133822	24.5732	-0.008822	0.0140173	0.529111
Gut microbiota abundance (genus Defluviitaleaceae UCG011 id.11287)	Coronary heart disease || id:ieu-a-7	rs55658617	T	C	NA	0.174369	0.0362226	2.15e-06	0.00126192	23.1703	0.008831	0.0282747	0.754791
Gut microbiota abundance (genus Defluviitaleaceae UCG011 id.11287)	Coronary heart disease || id:ieu-a-7	rs72731813	C	T	NA	-0.147383	0.0293796	4.33e-07	0.00137028	25.1626	0.020254	0.0212758	0.341111
Gut microbiota abundance (genus Defluviitaleaceae UCG011 id.11287)	Coronary heart disease || id:ieu-a-7	rs9608282	T	G	NA	0.142939	0.0299793	2.52e-06	0.001238	22.7306	0.016761	0.0190142	0.378048
Gut microbiota abundance (genus Defluviitaleaceae UCG011 id.11287)	Coronary heart disease || id:ieu-a-7	rs9725395	A	G	NA	-0.13834	0.029554	3.52e-06	0.00119329	21.9087	-0.003904	0.0191022	0.838061
Gut microbiota abundance (genus Desulfovibrio id.3173)	Coronary heart disease || id:ieu-a-7	rs11160353	A	T	NA	0.0691756	0.0147285	2.7e-06	0.00120134	22.0567	0.007279	0.009279	0.43277
Gut microbiota abundance (genus Desulfovibrio id.3173)	Coronary heart disease || id:ieu-a-7	rs12031543	T	C	NA	-0.127185	0.0281887	6.55e-06	0.00110877	20.3552	0.014504	0.0164745	0.378647
Gut microbiota abundance (genus Desulfovibrio id.3173)	Coronary heart disease || id:ieu-a-7	rs13066142	G	A	NA	0.119141	0.0250891	3.79e-06	0.00122806	22.5478	-0.002613	0.0162029	0.871883
Gut microbiota abundance (genus Desulfovibrio id.3173)	Coronary heart disease || id:ieu-a-7	rs16863365	A	G	NA	0.109402	0.0226964	1.79e-06	0.00126528	23.2321	0.012529	0.0153198	0.413453
Gut microbiota abundance (genus Desulfovibrio id.3173)	Coronary heart disease || id:ieu-a-7	rs2032031	G	A	NA	0.0654931	0.0148681	9.14e-06	0.00105687	19.4014	0.00103	0.009682	0.915278
Gut microbiota abundance (genus Desulfovibrio id.3173)	Coronary heart disease || id:ieu-a-7	rs2590913	A	G	NA	-0.154496	0.0339396	6.65e-06	0.00112858	20.7192	-0.016883	0.0233333	0.469336
Gut microbiota abundance (genus Desulfovibrio id.3173)	Coronary heart disease || id:ieu-a-7	rs2853179	T	C	NA	-0.0811971	0.0174234	2.42e-06	0.00118277	21.7154	0.015369	0.010929	0.159649
Gut microbiota abundance (genus Desulfovibrio id.3173)	Coronary heart disease || id:ieu-a-7	rs4797774	A	G	NA	-0.212582	0.0470044	5.64e-06	0.00111402	20.4517	-0.009712	0.0191424	0.611905
Gut microbiota abundance (genus Desulfovibrio id.3173)	Coronary heart disease || id:ieu-a-7	rs6580353	T	C	NA	0.0770979	0.0169735	4.94e-06	0.00112371	20.6298	-0.014871	0.0114635	0.194545
Gut microbiota abundance (genus Desulfovibrio id.3173)	Coronary heart disease || id:ieu-a-7	rs72647089	T	G	NA	-0.106594	0.0239337	8.3e-06	0.00108038	19.8335	-0.000537	0.015977	0.973187
Gut microbiota abundance (genus Dialister id.2183)	Coronary heart disease || id:ieu-a-7	rs10138457	T	C	NA	-0.113054	0.0261933	7.88e-06	0.00101473	18.627	-0.011067	0.0197898	0.576007
Gut microbiota abundance (genus Dialister id.2183)	Coronary heart disease || id:ieu-a-7	rs10938938	A	G	NA	0.0773514	0.0170915	7.37e-06	0.00111556	20.4799	0.00239	0.0128452	0.852397
Gut microbiota abundance (genus Dialister id.2183)	Coronary heart disease || id:ieu-a-7	rs11071887	T	C	NA	0.0662403	0.0146315	5.91e-06	0.0011163	20.4937	-0.002749	0.0112245	0.806526
Gut microbiota abundance (genus Dialister id.2183)	Coronary heart disease || id:ieu-a-7	rs11166701	G	A	NA	-0.0655301	0.013186	5.51e-07	0.00134484	24.695	0.002034	0.0094984	0.830437
Gut microbiota abundance (genus Dialister id.2183)	Coronary heart disease || id:ieu-a-7	rs2314294	T	C	NA	0.0865932	0.0193719	8.08e-06	0.00108831	19.9791	0.025001	0.014479	0.0842209
Gut microbiota abundance (genus Dialister id.2183)	Coronary heart disease || id:ieu-a-7	rs2435610	A	C	NA	0.0647132	0.0143314	5.93e-06	0.00111052	20.3874	0.007517	0.0110322	0.49564
Gut microbiota abundance (genus Dialister id.2183)	Coronary heart disease || id:ieu-a-7	rs4747450	C	A	NA	0.0668509	0.0147685	5.84e-06	0.00111598	20.4878	-0.001771	0.0104283	0.865146
Gut microbiota abundance (genus Dialister id.2183)	Coronary heart disease || id:ieu-a-7	rs4753063	A	G	NA	0.0596297	0.0130052	4.86e-06	0.00114497	21.0205	5.5e-05	0.0092616	0.995262
Gut microbiota abundance (genus Dialister id.2183)	Coronary heart disease || id:ieu-a-7	rs517089	T	A	NA	0.076227	0.0170411	5.14e-06	0.00108981	20.0067	-0.010395	0.0122967	0.397915
Gut microbiota abundance (genus Dialister id.2183)	Coronary heart disease || id:ieu-a-7	rs75416973	A	G	NA	0.0727223	0.016451	9.46e-06	0.00106436	19.539	0.003217	0.0117057	0.783453
Gut microbiota abundance (genus Dialister id.2183)	Coronary heart disease || id:ieu-a-7	rs764177	C	A	NA	-0.0601454	0.0135366	9.61e-06	0.00107527	19.7396	-0.016115	0.009707	0.0968858
Gut microbiota abundance (genus Dialister id.2183)	Coronary heart disease || id:ieu-a-7	rs76680460	G	A	NA	-0.161296	0.0364332	8.19e-06	0.00106755	19.5977	-0.058769	0.0286191	0.0400249
Gut microbiota abundance (genus Dorea id.1997)	Coronary heart disease || id:ieu-a-7	rs11150408	G	T	NA	-0.0488254	0.0109063	7.06e-06	0.0010916	20.0396	0.004204	0.0114114	0.712571
Gut microbiota abundance (genus Dorea id.1997)	Coronary heart disease || id:ieu-a-7	rs12216169	T	A	NA	0.0881722	0.0193683	5.33e-06	0.00112873	20.7221	0.008849	0.0207631	0.669971
Gut microbiota abundance (genus Dorea id.1997)	Coronary heart disease || id:ieu-a-7	rs12537781	T	C	NA	-0.055544	0.0125223	9.15e-06	0.00107162	19.6725	-0.018565	0.0110159	0.0919348
Gut microbiota abundance (genus Dorea id.1997)	Coronary heart disease || id:ieu-a-7	rs13279148	G	A	NA	0.0715309	0.0150878	2.25e-06	0.00122406	22.4744	0.014874	0.0134644	0.269294
Gut microbiota abundance (genus Dorea id.1997)	Coronary heart disease || id:ieu-a-7	rs1899291	T	C	NA	-0.0697217	0.0150285	4.57e-06	0.00117218	21.5207	0.027789	0.0122967	0.0238287
Gut microbiota abundance (genus Dorea id.1997)	Coronary heart disease || id:ieu-a-7	rs3005511	G	A	NA	-0.0516127	0.0112852	5.29e-06	0.0011392	20.9145	-0.002827	0.0095918	0.768199
Gut microbiota abundance (genus Dorea id.1997)	Coronary heart disease || id:ieu-a-7	rs345219	G	T	NA	0.0497368	0.0112621	8.8e-06	0.00106232	19.5016	0.007451	0.010274	0.468313
Gut microbiota abundance (genus Dorea id.1997)	Coronary heart disease || id:ieu-a-7	rs3752849	G	A	NA	0.163846	0.036608	7.68e-06	0.00109105	20.0296	-0.008394	0.0198344	0.672145
Gut microbiota abundance (genus Dorea id.1997)	Coronary heart disease || id:ieu-a-7	rs4793307	C	T	NA	0.0574165	0.0122472	4.01e-06	0.00119696	21.9762	0.010174	0.0116742	0.383486
Gut microbiota abundance (genus Dorea id.1997)	Coronary heart disease || id:ieu-a-7	rs62503162	A	G	NA	-0.0974091	0.0194379	7.47e-07	0.00136744	25.1104	0.002311	0.0197822	0.907001
Gut microbiota abundance (genus Dorea id.1997)	Coronary heart disease || id:ieu-a-7	rs62583469	T	A	NA	-0.0634136	0.0142227	5.78e-06	0.00108276	19.8771	0.012891	0.0129082	0.317957
Gut microbiota abundance (genus Dorea id.1997)	Coronary heart disease || id:ieu-a-7	rs73729431	C	T	NA	-0.13745	0.0299983	3.17e-06	0.0011434	20.9918	0.005357	0.0222426	0.809676
Gut microbiota abundance (genus Eggerthella id.819)	Coronary heart disease || id:ieu-a-7	rs112205261	T	C	NA	-0.188618	0.0403613	3.35e-06	0.00118938	21.8368	-0.011466	0.0162898	0.481511
Gut microbiota abundance (genus Eggerthella id.819)	Coronary heart disease || id:ieu-a-7	rs13070736	A	C	NA	-0.121331	0.0272024	7.62e-06	0.00108357	19.8922	-0.003817	0.0116699	0.743606
Gut microbiota abundance (genus Eggerthella id.819)	Coronary heart disease || id:ieu-a-7	rs1784446	A	G	NA	-0.0907728	0.0198096	5.23e-06	0.00114357	20.9948	0.002107	0.009405	0.822734
Gut microbiota abundance (genus Eggerthella id.819)	Coronary heart disease || id:ieu-a-7	rs2223081	A	G	NA	-0.102572	0.0221108	3.89e-06	0.00117203	21.518	-0.005265	0.0108899	0.628759
Gut microbiota abundance (genus Eggerthella id.819)	Coronary heart disease || id:ieu-a-7	rs2240838	G	A	NA	-0.0980582	0.0197653	7.36e-07	0.00134023	24.6101	0.022014	0.0097993	0.0246729
Gut microbiota abundance (genus Eggerthella id.819)	Coronary heart disease || id:ieu-a-7	rs3851328	G	T	NA	0.107774	0.0236527	4.18e-06	0.00113077	20.7596	0.01287	0.011218	0.251273
Gut microbiota abundance (genus Eggerthella id.819)	Coronary heart disease || id:ieu-a-7	rs4985746	A	G	NA	-0.110522	0.0247653	5.71e-06	0.00108477	19.9142	0.005308	0.0123434	0.667175
Gut microbiota abundance (genus Eggerthella id.819)	Coronary heart disease || id:ieu-a-7	rs6430926	T	C	NA	-0.0879736	0.0197127	8.37e-06	0.00108478	19.9143	-0.011291	0.009594	0.239243
Gut microbiota abundance (genus Eggerthella id.819)	Coronary heart disease || id:ieu-a-7	rs67490567	T	C	NA	0.108495	0.0245457	8.94e-06	0.00106416	19.5354	-0.006684	0.0152112	0.660362
Gut microbiota abundance (genus Eggerthella id.819)	Coronary heart disease || id:ieu-a-7	rs76663501	C	T	NA	0.175349	0.0378576	4.83e-06	0.0011684	21.4513	-0.029453	0.0244782	0.228885
Gut microbiota abundance (genus Eisenbergiella id.11304)	Coronary heart disease || id:ieu-a-7	rs11027642	C	T	NA	0.129006	0.0284844	4.92e-06	0.00111717	20.5097	-0.008417	0.0131559	0.522311
Gut microbiota abundance (genus Eisenbergiella id.11304)	Coronary heart disease || id:ieu-a-7	rs11079158	T	C	NA	0.100627	0.022546	7.35e-06	0.00108497	19.9179	0.0253	0.0110909	0.0225398
Gut microbiota abundance (genus Eisenbergiella id.11304)	Coronary heart disease || id:ieu-a-7	rs11938607	C	T	NA	-0.0978125	0.0216636	8.22e-06	0.00111031	20.3836	-0.007584	0.0101426	0.454617
Gut microbiota abundance (genus Eisenbergiella id.11304)	Coronary heart disease || id:ieu-a-7	rs12257723	A	C	NA	-0.0952742	0.0211569	8.85e-06	0.0011045	20.2768	-0.010414	0.0099731	0.29639
Gut microbiota abundance (genus Eisenbergiella id.11304)	Coronary heart disease || id:ieu-a-7	rs12278566	T	A	NA	-0.121065	0.0251658	1.65e-06	0.00126028	23.1403	-0.033645	0.0124335	0.0068102
Gut microbiota abundance (genus Eisenbergiella id.11304)	Coronary heart disease || id:ieu-a-7	rs12710729	C	A	NA	0.0893384	0.0199069	9.84e-06	0.00109697	20.1382	-0.015408	0.0106347	0.14738
Gut microbiota abundance (genus Eisenbergiella id.11304)	Coronary heart disease || id:ieu-a-7	rs13258851	A	G	NA	0.137001	0.0302124	7.75e-06	0.00111993	20.5603	-0.005684	0.0129539	0.660815
Gut microbiota abundance (genus Eisenbergiella id.11304)	Coronary heart disease || id:ieu-a-7	rs1508033	A	C	NA	0.091546	0.0195787	3.23e-06	0.00119068	21.8607	0.004421	0.0097135	0.649008
Gut microbiota abundance (genus Eisenbergiella id.11304)	Coronary heart disease || id:ieu-a-7	rs1553971	T	G	NA	0.120965	0.0263054	5.27e-06	0.00115167	21.1438	0.004862	0.0125194	0.69775
Gut microbiota abundance (genus Eisenbergiella id.11304)	Coronary heart disease || id:ieu-a-7	rs2683098	T	C	NA	-0.107319	0.022515	2.24e-06	0.00123729	22.7176	0.0095	0.0107183	0.375438
Gut microbiota abundance (genus Eisenbergiella id.11304)	Coronary heart disease || id:ieu-a-7	rs3812426	A	G	NA	-0.106447	0.0224159	2.72e-06	0.00122807	22.548	0.015502	0.0109779	0.157918
Gut microbiota abundance (genus Eisenbergiella id.11304)	Coronary heart disease || id:ieu-a-7	rs4462860	G	A	NA	0.0939071	0.0201104	4.16e-06	0.00118752	21.8026	0.025374	0.0106911	0.0176267
Gut microbiota abundance (genus Enterorhabdus id.820)	Coronary heart disease || id:ieu-a-7	rs10098492	T	C	NA	0.132323	0.0293688	6.41e-06	0.00110565	20.2979	0.00858	0.0157695	0.586381
Gut microbiota abundance (genus Enterorhabdus id.820)	Coronary heart disease || id:ieu-a-7	rs11098863	A	T	NA	0.0966008	0.0162677	3.06e-09	0.001919	35.2583	0.00886	0.0093159	0.341574
Gut microbiota abundance (genus Enterorhabdus id.820)	Coronary heart disease || id:ieu-a-7	rs114731706	T	G	NA	0.182308	0.0382298	2.17e-06	0.00123843	22.7384	0.00343	0.0248921	0.890403
Gut microbiota abundance (genus Enterorhabdus id.820)	Coronary heart disease || id:ieu-a-7	rs2051957	C	T	NA	0.0843291	0.0189864	8.9e-06	0.00107449	19.7252	-0.016925	0.010387	0.103219
Gut microbiota abundance (genus Enterorhabdus id.820)	Coronary heart disease || id:ieu-a-7	rs3017103	G	A	NA	-0.0980897	0.0208995	2.94e-06	0.00119965	22.0256	-0.00387	0.011646	0.73966
Gut microbiota abundance (genus Enterorhabdus id.820)	Coronary heart disease || id:ieu-a-7	rs73331712	T	C	NA	0.26199	0.055123	4.85e-06	0.00123018	22.5869	-0.038584	0.0198974	0.0524832
Gut microbiota abundance (genus Enterorhabdus id.820)	Coronary heart disease || id:ieu-a-7	rs77655283	G	A	NA	0.132988	0.0298306	5.88e-06	0.00108251	19.8725	0.019679	0.0170676	0.248909
Gut microbiota abundance (genus Enterorhabdus id.820)	Coronary heart disease || id:ieu-a-7	rs7923280	T	A	NA	-0.0860019	0.0169148	5.24e-07	0.00140757	25.8485	0.010941	0.0098754	0.267901
Gut microbiota abundance (genus Enterorhabdus id.820)	Coronary heart disease || id:ieu-a-7	rs9470637	T	A	NA	0.0755513	0.0166263	5.7e-06	0.00112462	20.6464	0.000351	0.0095506	0.970683
Gut microbiota abundance (genus Erysipelatoclostridium id.11381)	Coronary heart disease || id:ieu-a-7	rs1434153	G	A	NA	-0.0684526	0.0152443	6.85e-06	0.00109822	20.1613	-0.007572	0.0100524	0.451299
Gut microbiota abundance (genus Erysipelatoclostridium id.11381)	Coronary heart disease || id:ieu-a-7	rs16936671	C	T	NA	-0.0968026	0.0217883	6.04e-06	0.00107513	19.7369	-0.001622	0.015108	0.914503
Gut microbiota abundance (genus Erysipelatoclostridium id.11381)	Coronary heart disease || id:ieu-a-7	rs17804233	C	T	NA	0.0662914	0.0144203	4.59e-06	0.00115098	21.1309	0.015486	0.009607	0.106974
Gut microbiota abundance (genus Erysipelatoclostridium id.11381)	Coronary heart disease || id:ieu-a-7	rs2901723	A	C	NA	-0.0641339	0.0144295	8.79e-06	0.00107598	19.7527	0.003383	0.0098504	0.731269
Gut microbiota abundance (genus Erysipelatoclostridium id.11381)	Coronary heart disease || id:ieu-a-7	rs340991	A	G	NA	-0.0740482	0.0158891	3.75e-06	0.00118282	21.7162	0.01534	0.0100133	0.125532
Gut microbiota abundance (genus Erysipelatoclostridium id.11381)	Coronary heart disease || id:ieu-a-7	rs34528142	C	G	NA	-0.0875551	0.0195556	6.13e-06	0.00109181	20.0435	0.038527	0.0157869	0.0146693
Gut microbiota abundance (genus Erysipelatoclostridium id.11381)	Coronary heart disease || id:ieu-a-7	rs3804326	A	G	NA	0.14147	0.0336352	9.85e-06	0.000963657	17.6886	-0.006414	0.0171002	0.707599
Gut microbiota abundance (genus Erysipelatoclostridium id.11381)	Coronary heart disease || id:ieu-a-7	rs45480394	T	G	NA	-0.0687134	0.0151835	7.66e-06	0.00111546	20.4782	0.004987	0.0117731	0.671862
Gut microbiota abundance (genus Erysipelatoclostridium id.11381)	Coronary heart disease || id:ieu-a-7	rs4697572	A	G	NA	-0.0810636	0.0163308	7.59e-07	0.0013417	24.6371	0.00941	0.0105499	0.37242
Gut microbiota abundance (genus Erysipelatoclostridium id.11381)	Coronary heart disease || id:ieu-a-7	rs58236560	G	T	NA	-0.111157	0.0234426	2.16e-06	0.00122442	22.481	-0.00302	0.0173283	0.861644
Gut microbiota abundance (genus Erysipelatoclostridium id.11381)	Coronary heart disease || id:ieu-a-7	rs61806970	C	T	NA	0.142548	0.0320688	9.09e-06	0.00107619	19.7565	-0.020941	0.0195476	0.284042
Gut microbiota abundance (genus Erysipelatoclostridium id.11381)	Coronary heart disease || id:ieu-a-7	rs622418	A	G	NA	-0.0668051	0.0143224	3.68e-06	0.00118488	21.7541	0.00057	0.0096907	0.953096
Gut microbiota abundance (genus Erysipelatoclostridium id.11381)	Coronary heart disease || id:ieu-a-7	rs6474512	C	A	NA	-0.067015	0.0143201	3.02e-06	0.00119271	21.898	-0.002611	0.0092464	0.777651
Gut microbiota abundance (genus Erysipelatoclostridium id.11381)	Coronary heart disease || id:ieu-a-7	rs710230	C	T	NA	-0.143381	0.0281514	6.33e-07	0.00141244	25.938	-0.005225	0.0198767	0.792651
Gut microbiota abundance (genus Erysipelatoclostridium id.11381)	Coronary heart disease || id:ieu-a-7	rs7221249	G	A	NA	-0.0839861	0.0142741	4.31e-09	0.00188408	34.6155	0.009195	0.0096461	0.340473
Gut microbiota abundance (genus Erysipelatoclostridium id.11381)	Coronary heart disease || id:ieu-a-7	rs9590927	A	G	NA	0.0646003	0.0143479	6.39e-06	0.00110411	20.2696	-0.010017	0.0095701	0.29524
Gut microbiota abundance (genus Erysipelotrichaceae UCG003 id.11384)	Coronary heart disease || id:ieu-a-7	rs75949021	T	C	NA	-0.169667	0.0374238	3.58e-06	0.00111947	20.5519	0.000264	0.0205296	0.98974
Gut microbiota abundance (genus Escherichia Shigella id.3504)	Coronary heart disease || id:ieu-a-7	rs112767262	T	C	NA	0.0732963	0.0163589	8.21e-06	0.00109341	20.0728	0.005697	0.0121565	0.63933
Gut microbiota abundance (genus Escherichia Shigella id.3504)	Coronary heart disease || id:ieu-a-7	rs113127095	A	G	NA	0.151009	0.0323434	3.33e-06	0.00118719	21.7965	0.048293	0.0234517	0.0394694
Gut microbiota abundance (genus Escherichia Shigella id.3504)	Coronary heart disease || id:ieu-a-7	rs113513883	A	G	NA	0.172283	0.038041	5.28e-06	0.00111711	20.5085	-0.015722	0.035618	0.658919
Gut microbiota abundance (genus Escherichia Shigella id.3504)	Coronary heart disease || id:ieu-a-7	rs1154904	G	A	NA	0.0613376	0.0130644	3.04e-06	0.00120048	22.0408	-0.010079	0.0096755	0.297548
Gut microbiota abundance (genus Escherichia Shigella id.3504)	Coronary heart disease || id:ieu-a-7	rs11706043	T	A	NA	0.075657	0.0164155	5.87e-06	0.00115688	21.2394	0.010971	0.0113168	0.332326
Gut microbiota abundance (genus Escherichia Shigella id.3504)	Coronary heart disease || id:ieu-a-7	rs117092367	A	T	NA	0.117362	0.0264533	9.65e-06	0.00107209	19.681	0.02941	0.0216148	0.173626
Gut microbiota abundance (genus Escherichia Shigella id.3504)	Coronary heart disease || id:ieu-a-7	rs118526	A	C	NA	0.0594401	0.013598	8e-06	0.00104078	19.1056	-0.000962	0.0098352	0.922081
Gut microbiota abundance (genus Escherichia Shigella id.3504)	Coronary heart disease || id:ieu-a-7	rs2267739	G	C	NA	0.115505	0.0237628	1.42e-06	0.00128661	23.6243	0.008307	0.019389	0.668332
Gut microbiota abundance (genus Escherichia Shigella id.3504)	Coronary heart disease || id:ieu-a-7	rs2798105	A	G	NA	-0.100851	0.0222045	8.24e-06	0.00112355	20.6268	-0.002641	0.0145822	0.85628
Gut microbiota abundance (genus Escherichia Shigella id.3504)	Coronary heart disease || id:ieu-a-7	rs35555519	C	G	NA	0.101976	0.0222883	4.92e-06	0.00114011	20.9312	0.023502	0.0139652	0.0923953
Gut microbiota abundance (genus Escherichia Shigella id.3504)	Coronary heart disease || id:ieu-a-7	rs4731451	G	A	NA	-0.0609885	0.0135157	7.47e-06	0.00110902	20.3597	0.006848	0.0097971	0.484565
Gut microbiota abundance (genus Escherichia Shigella id.3504)	Coronary heart disease || id:ieu-a-7	rs57024273	T	C	NA	0.0626172	0.0139919	9.7e-06	0.00109084	20.0256	-0.00088	0.0109041	0.935678
Gut microbiota abundance (genus Escherichia Shigella id.3504)	Coronary heart disease || id:ieu-a-7	rs592299	T	C	NA	-0.0592004	0.0129486	4.77e-06	0.00113844	20.9005	0.015285	0.0094039	0.10408
Gut microbiota abundance (genus Escherichia Shigella id.3504)	Coronary heart disease || id:ieu-a-7	rs73208162	A	G	NA	-0.119296	0.024839	2.19e-06	0.00125614	23.0641	0.004717	0.0249453	0.850019
Gut microbiota abundance (genus Escherichia Shigella id.3504)	Coronary heart disease || id:ieu-a-7	rs7502686	G	C	NA	-0.136384	0.0302576	5.9e-06	0.00110657	20.3147	-0.008902	0.0189708	0.638893
Gut microbiota abundance (genus Eubacterium brachy group id.11296)	Coronary heart disease || id:ieu-a-7	rs112617308	T	C	NA	-0.170873	0.0362844	2.38e-06	0.00120777	22.1748	-0.016769	0.0154686	0.278335
Gut microbiota abundance (genus Eubacterium brachy group id.11296)	Coronary heart disease || id:ieu-a-7	rs12151423	G	A	NA	-0.101329	0.0227324	9.27e-06	0.0010822	19.8669	-0.013626	0.0103968	0.189993
Gut microbiota abundance (genus Eubacterium brachy group id.11296)	Coronary heart disease || id:ieu-a-7	rs13139592	T	C	NA	-0.145997	0.0327192	7.97e-06	0.00108446	19.9083	-0.002693	0.0144377	0.852033
Gut microbiota abundance (genus Eubacterium brachy group id.11296)	Coronary heart disease || id:ieu-a-7	rs1384962	G	A	NA	-0.120888	0.0266264	6.99e-06	0.00112268	20.6108	-0.013552	0.0113266	0.231512
Gut microbiota abundance (genus Eubacterium brachy group id.11296)	Coronary heart disease || id:ieu-a-7	rs2913110	T	C	NA	-0.105143	0.022942	4.56e-06	0.00114394	21.0015	0.020862	0.0095397	0.0287528
Gut microbiota abundance (genus Eubacterium brachy group id.11296)	Coronary heart disease || id:ieu-a-7	rs4862235	A	G	NA	-0.104806	0.0225751	3.73e-06	0.00117383	21.5509	-0.006306	0.0094756	0.505731
Gut microbiota abundance (genus Eubacterium brachy group id.11296)	Coronary heart disease || id:ieu-a-7	rs6591893	A	G	NA	-0.108225	0.0240319	7.34e-06	0.00110459	20.2783	0.009302	0.010236	0.36348
Gut microbiota abundance (genus Eubacterium brachy group id.11296)	Coronary heart disease || id:ieu-a-7	rs720439	G	A	NA	0.111927	0.0251252	7.03e-06	0.00108089	19.8428	-0.01356	0.0107444	0.206929
Gut microbiota abundance (genus Eubacterium brachy group id.11296)	Coronary heart disease || id:ieu-a-7	rs73199919	T	C	NA	-0.236717	0.0531335	8.16e-06	0.00108107	19.8461	-0.044516	0.0289645	0.124314
Gut microbiota abundance (genus Eubacterium brachy group id.11296)	Coronary heart disease || id:ieu-a-7	rs9613196	T	A	NA	-0.238718	0.0528561	4.99e-06	0.00111096	20.3954	-0.00803	0.0242522	0.740566
Gut microbiota abundance (genus Eubacterium coprostanoligenes group id.11375)	Coronary heart disease || id:ieu-a-7	rs1020520	T	G	NA	-0.0590705	0.0132929	8.89e-06	0.00107556	19.7449	0.000642	0.0112441	0.954468
Gut microbiota abundance (genus Eubacterium coprostanoligenes group id.11375)	Coronary heart disease || id:ieu-a-7	rs10444197	A	G	NA	-0.0505823	0.0113455	5.98e-06	0.00108263	19.8748	0.010385	0.0098515	0.29181
Gut microbiota abundance (genus Eubacterium coprostanoligenes group id.11375)	Coronary heart disease || id:ieu-a-7	rs11052069	C	T	NA	-0.0477832	0.0107833	9.38e-06	0.00106951	19.6336	0.011664	0.0095897	0.223867
Gut microbiota abundance (genus Eubacterium coprostanoligenes group id.11375)	Coronary heart disease || id:ieu-a-7	rs115325767	G	C	NA	0.0783322	0.0174719	2.62e-06	0.00109478	20.098	0.024558	0.0190283	0.196842
Gut microbiota abundance (genus Eubacterium coprostanoligenes group id.11375)	Coronary heart disease || id:ieu-a-7	rs11720857	C	T	NA	0.0630776	0.0144485	9.26e-06	0.00103814	19.0571	0.003537	0.0122728	0.773195
Gut microbiota abundance (genus Eubacterium coprostanoligenes group id.11375)	Coronary heart disease || id:ieu-a-7	rs12906958	C	T	NA	-0.0533159	0.0115935	4.35e-06	0.00115182	21.1464	-0.015242	0.0099373	0.125074
Gut microbiota abundance (genus Eubacterium coprostanoligenes group id.11375)	Coronary heart disease || id:ieu-a-7	rs17159861	C	T	NA	0.0962228	0.0168388	1.04e-08	0.0017773	32.6502	0.000988	0.0144171	0.945364
Gut microbiota abundance (genus Eubacterium coprostanoligenes group id.11375)	Coronary heart disease || id:ieu-a-7	rs2644213	A	G	NA	-0.0538845	0.0121245	9.86e-06	0.0010758	19.7493	-0.000172	0.010223	0.986576
Gut microbiota abundance (genus Eubacterium coprostanoligenes group id.11375)	Coronary heart disease || id:ieu-a-7	rs4076415	G	T	NA	-0.0515152	0.0110294	1.99e-06	0.0011881	21.8132	0.001541	0.0101567	0.879406
Gut microbiota abundance (genus Eubacterium coprostanoligenes group id.11375)	Coronary heart disease || id:ieu-a-7	rs4717831	T	A	NA	-0.0786783	0.0174038	9.18e-06	0.00111311	20.435	-0.013988	0.0194922	0.472991
Gut microbiota abundance (genus Eubacterium coprostanoligenes group id.11375)	Coronary heart disease || id:ieu-a-7	rs62024432	C	T	NA	-0.0769698	0.0172101	7.5e-06	0.00108943	19.9998	0.004221	0.014177	0.765905
Gut microbiota abundance (genus Eubacterium coprostanoligenes group id.11375)	Coronary heart disease || id:ieu-a-7	rs6762473	A	C	NA	-0.0521584	0.0112353	4.26e-06	0.00117373	21.5492	0.012015	0.0094561	0.203866
Gut microbiota abundance (genus Eubacterium coprostanoligenes group id.11375)	Coronary heart disease || id:ieu-a-7	rs76898927	G	A	NA	0.123055	0.0266375	4.79e-06	0.00116227	21.3385	0.010474	0.0255797	0.682197
Gut microbiota abundance (genus Eubacterium coprostanoligenes group id.11375)	Coronary heart disease || id:ieu-a-7	rs79895140	T	C	NA	-0.0641017	0.0141153	8.62e-06	0.00112324	20.6211	0.002465	0.014781	0.867552
Gut microbiota abundance (genus Eubacterium coprostanoligenes group id.11375)	Coronary heart disease || id:ieu-a-7	rs9648214	T	C	NA	-0.0828719	0.016431	2.52e-07	0.00138511	25.4354	0.000695	0.0134612	0.958824
Gut microbiota abundance (genus Eubacterium eligens group id.14372)	Coronary heart disease || id:ieu-a-7	rs12719051	A	G	NA	0.0916626	0.0208183	7.12e-06	0.00105593	19.3841	-0.024998	0.020195	0.215778
Gut microbiota abundance (genus Eubacterium eligens group id.14372)	Coronary heart disease || id:ieu-a-7	rs158115	G	C	NA	0.0915271	0.0190611	9.74e-06	0.00125562	23.0545	0.003425	0.0172479	0.842595
Gut microbiota abundance (genus Eubacterium eligens group id.14372)	Coronary heart disease || id:ieu-a-7	rs182318	G	A	NA	-0.0824941	0.0195615	8.4e-06	0.000968771	17.7826	-0.00608	0.0148559	0.682347
Gut microbiota abundance (genus Eubacterium eligens group id.14372)	Coronary heart disease || id:ieu-a-7	rs2200429	A	G	NA	-0.0888825	0.0198479	5.3e-06	0.00109227	20.0519	-0.0142	0.0156348	0.363757
Gut microbiota abundance (genus Eubacterium eligens group id.14372)	Coronary heart disease || id:ieu-a-7	rs265534	T	G	NA	-0.0563756	0.0120127	2.27e-06	0.00119945	22.0218	0.000788	0.0098775	0.936415
Gut microbiota abundance (genus Eubacterium eligens group id.14372)	Coronary heart disease || id:ieu-a-7	rs4583233	A	C	NA	0.0670205	0.0128122	2.84e-07	0.00148978	27.3603	0.010189	0.0115819	0.379003
Gut microbiota abundance (genus Eubacterium eligens group id.14372)	Coronary heart disease || id:ieu-a-7	rs56080211	T	C	NA	-0.123093	0.0282743	9.14e-06	0.00103237	18.9512	-0.008932	0.0287277	0.755861
Gut microbiota abundance (genus Eubacterium eligens group id.14372)	Coronary heart disease || id:ieu-a-7	rs6923695	T	G	NA	0.103268	0.0229525	4.87e-06	0.00110254	20.2406	-0.011511	0.0193053	0.551002
Gut microbiota abundance (genus Eubacterium eligens group id.14372)	Coronary heart disease || id:ieu-a-7	rs72839198	C	G	NA	0.155659	0.0375612	3.14e-06	0.000935543	17.1721	-0.006601	0.019138	0.730158
Gut microbiota abundance (genus Eubacterium eligens group id.14372)	Coronary heart disease || id:ieu-a-7	rs74606150	C	G	NA	-0.196454	0.042565	4.25e-06	0.00116015	21.2995	0.002816	0.0305766	0.926621
Gut microbiota abundance (genus Eubacterium fissicatena group id.14373)	Coronary heart disease || id:ieu-a-7	rs10147907	T	G	NA	0.172263	0.039601	8.27e-06	0.00103068	18.9201	0.02985	0.0159009	0.0604839
Gut microbiota abundance (genus Eubacterium fissicatena group id.14373)	Coronary heart disease || id:ieu-a-7	rs11818408	G	A	NA	0.10585	0.0237114	8.2e-06	0.00108542	19.926	0.008888	0.0096103	0.355049
Gut microbiota abundance (genus Eubacterium fissicatena group id.14373)	Coronary heart disease || id:ieu-a-7	rs11876297	T	C	NA	0.131469	0.0281712	2.67e-06	0.0011861	21.7765	-0.024523	0.0144442	0.0895509
Gut microbiota abundance (genus Eubacterium fissicatena group id.14373)	Coronary heart disease || id:ieu-a-7	rs151257695	A	G	NA	0.20951	0.0454847	3.1e-06	0.00115552	21.2144	0.014658	0.0204123	0.472697
Gut microbiota abundance (genus Eubacterium fissicatena group id.14373)	Coronary heart disease || id:ieu-a-7	rs1768152	C	T	NA	-0.139489	0.0316186	8.7e-06	0.00106007	19.4602	0.000962	0.0131537	0.941699
Gut microbiota abundance (genus Eubacterium fissicatena group id.14373)	Coronary heart disease || id:ieu-a-7	rs2733072	G	A	NA	0.109644	0.0228306	1.49e-06	0.001256	23.0615	-0.007922	0.0097189	0.415009
Gut microbiota abundance (genus Eubacterium fissicatena group id.14373)	Coronary heart disease || id:ieu-a-7	rs3771393	T	C	NA	-0.130842	0.0266671	7.38e-07	0.00131091	24.0711	-0.009673	0.0113288	0.393192
Gut microbiota abundance (genus Eubacterium fissicatena group id.14373)	Coronary heart disease || id:ieu-a-7	rs6934739	A	G	NA	0.111463	0.0252788	9.75e-06	0.00105898	19.4402	-0.00607	0.0101958	0.551615
Gut microbiota abundance (genus Eubacterium fissicatena group id.14373)	Coronary heart disease || id:ieu-a-7	rs7104872	G	A	NA	0.138612	0.0291906	2.73e-06	0.00122796	22.5459	-0.001105	0.0133221	0.933895
Gut microbiota abundance (genus Eubacterium hallii group id.11338)	Coronary heart disease || id:ieu-a-7	rs10501370	C	T	NA	-0.115589	0.0252489	5.42e-06	0.00114144	20.9556	0.032318	0.0228672	0.157571
Gut microbiota abundance (genus Eubacterium hallii group id.11338)	Coronary heart disease || id:ieu-a-7	rs10798999	C	T	NA	0.0601661	0.0126752	2.61e-06	0.00122705	22.5292	0.00813	0.0104348	0.435906
Gut microbiota abundance (genus Eubacterium hallii group id.11338)	Coronary heart disease || id:ieu-a-7	rs10808115	C	A	NA	0.0504747	0.0109922	4.42e-06	0.00114836	21.0829	0.005499	0.0095353	0.564145
Gut microbiota abundance (genus Eubacterium hallii group id.11338)	Coronary heart disease || id:ieu-a-7	rs117748144	T	C	NA	-0.126582	0.028712	7.86e-06	0.00105866	19.4343	-0.007923	0.0220482	0.719333
Gut microbiota abundance (genus Eubacterium hallii group id.11338)	Coronary heart disease || id:ieu-a-7	rs13116360	T	C	NA	0.154124	0.0297185	2.94e-07	0.00146437	26.893	0.023013	0.0250887	0.359003
Gut microbiota abundance (genus Eubacterium hallii group id.11338)	Coronary heart disease || id:ieu-a-7	rs138531890	A	G	NA	0.153138	0.0349456	5.43e-06	0.00104599	19.2014	-0.021023	0.0228249	0.357021
Gut microbiota abundance (genus Eubacterium hallii group id.11338)	Coronary heart disease || id:ieu-a-7	rs17074066	T	C	NA	-0.0813986	0.0189272	9.35e-06	0.00100745	18.4933	-0.006959	0.0148071	0.638371
Gut microbiota abundance (genus Eubacterium hallii group id.11338)	Coronary heart disease || id:ieu-a-7	rs17474256	G	A	NA	0.0810805	0.0184573	9.45e-06	0.00105109	19.2952	0.011213	0.0158727	0.479919
Gut microbiota abundance (genus Eubacterium hallii group id.11338)	Coronary heart disease || id:ieu-a-7	rs281379	A	G	NA	-0.0499523	0.0112153	9.33e-06	0.00108049	19.8354	0.010489	0.0100731	0.29774
Gut microbiota abundance (genus Eubacterium hallii group id.11338)	Coronary heart disease || id:ieu-a-7	rs28584818	A	G	NA	0.126115	0.0268627	4.43e-06	0.00120036	22.0387	-0.014694	0.0183733	0.423858
Gut microbiota abundance (genus Eubacterium hallii group id.11338)	Coronary heart disease || id:ieu-a-7	rs60254196	G	A	NA	0.0522832	0.0111865	2.7e-06	0.00118965	21.8418	-0.01018	0.0107194	0.342275
Gut microbiota abundance (genus Eubacterium hallii group id.11338)	Coronary heart disease || id:ieu-a-7	rs630939	C	T	NA	-0.0508914	0.0114352	9.16e-06	0.00107878	19.804	0.007061	0.0107726	0.512173
Gut microbiota abundance (genus Eubacterium hallii group id.11338)	Coronary heart disease || id:ieu-a-7	rs6550770	C	T	NA	0.198087	0.0443545	4.82e-06	0.00108634	19.9429	-0.03335	0.0393537	0.396748
Gut microbiota abundance (genus Eubacterium hallii group id.11338)	Coronary heart disease || id:ieu-a-7	rs74018587	C	T	NA	0.208943	0.043822	3.7e-06	0.00123804	22.7313	0.046373	0.0205252	0.0238638
Gut microbiota abundance (genus Eubacterium hallii group id.11338)	Coronary heart disease || id:ieu-a-7	rs78056098	G	T	NA	-0.0507411	0.0113758	8.29e-06	0.00108364	19.8934	0.003982	0.0096081	0.678552
Gut microbiota abundance (genus Eubacterium hallii group id.11338)	Coronary heart disease || id:ieu-a-7	rs949971	T	G	NA	-0.0540164	0.0116101	3.29e-06	0.00117887	21.6437	-0.000762	0.0101187	0.939971
Gut microbiota abundance (genus Eubacterium nodatum group id.11297)	Coronary heart disease || id:ieu-a-7	rs10263623	C	T	NA	0.193496	0.0439023	8.91e-06	0.00105806	19.4233	-1e-06	0.0181245	0.999956
Gut microbiota abundance (genus Eubacterium nodatum group id.11297)	Coronary heart disease || id:ieu-a-7	rs10458299	T	C	NA	-0.187753	0.041969	8.37e-06	0.00109004	20.011	-0.01866	0.0171002	0.275178
Gut microbiota abundance (genus Eubacterium nodatum group id.11297)	Coronary heart disease || id:ieu-a-7	rs11006576	A	G	NA	-0.110167	0.024593	7.99e-06	0.00109296	20.0647	-0.004346	0.0092138	0.637153
Gut microbiota abundance (genus Eubacterium nodatum group id.11297)	Coronary heart disease || id:ieu-a-7	rs113893692	C	T	NA	-0.185107	0.0403573	5.76e-06	0.00114579	21.0356	0.002815	0.015965	0.86004
Gut microbiota abundance (genus Eubacterium nodatum group id.11297)	Coronary heart disease || id:ieu-a-7	rs34297067	A	G	NA	-0.186907	0.0341475	6.6e-08	0.00163089	29.9561	0.002061	0.0147636	0.888976
Gut microbiota abundance (genus Eubacterium nodatum group id.11297)	Coronary heart disease || id:ieu-a-7	rs61841040	G	T	NA	0.160621	0.0341609	3.56e-06	0.00120399	22.1054	-0.004382	0.0116579	0.707006
Gut microbiota abundance (genus Eubacterium nodatum group id.11297)	Coronary heart disease || id:ieu-a-7	rs6818880	G	A	NA	0.110081	0.0245964	7.83e-06	0.00109096	20.0278	0.022378	0.0096223	0.0200373
Gut microbiota abundance (genus Eubacterium nodatum group id.11297)	Coronary heart disease || id:ieu-a-7	rs77910827	C	T	NA	0.201788	0.0413568	9.05e-07	0.00129639	23.804	0.027078	0.0156576	0.0837414
Gut microbiota abundance (genus Eubacterium nodatum group id.11297)	Coronary heart disease || id:ieu-a-7	rs7827125	C	T	NA	0.1223	0.0271331	7.17e-06	0.00110656	20.3145	-0.003076	0.0108584	0.776961
Gut microbiota abundance (genus Eubacterium nodatum group id.11297)	Coronary heart disease || id:ieu-a-7	rs7880204	T	C	NA	-0.125454	0.0275303	6.84e-06	0.00113098	20.7635	-0.005785	0.0104174	0.578675
Gut microbiota abundance (genus Eubacterium nodatum group id.11297)	Coronary heart disease || id:ieu-a-7	rs9425984	T	C	NA	-0.130234	0.0292347	7.21e-06	0.00108089	19.8429	0.024401	0.011684	0.0367604
Gut microbiota abundance (genus Eubacterium oxidoreducens group id.11339)	Coronary heart disease || id:ieu-a-7	rs12129908	A	C	NA	-0.0893273	0.0198333	5.8e-06	0.00110484	20.2829	0.006846	0.0094083	0.466823
Gut microbiota abundance (genus Eubacterium oxidoreducens group id.11339)	Coronary heart disease || id:ieu-a-7	rs12423772	G	T	NA	0.14098	0.0295029	2.63e-06	0.0012435	22.8317	-0.007551	0.0177226	0.67006
Gut microbiota abundance (genus Eubacterium oxidoreducens group id.11339)	Coronary heart disease || id:ieu-a-7	rs1425962	C	G	NA	-0.0906104	0.0200612	7.32e-06	0.00111112	20.3983	-0.003802	0.0106021	0.719888
Gut microbiota abundance (genus Eubacterium oxidoreducens group id.11339)	Coronary heart disease || id:ieu-a-7	rs2973294	G	T	NA	0.0923559	0.0195439	2.39e-06	0.00121613	22.3285	-0.002364	0.0092768	0.798855
Gut microbiota abundance (genus Eubacterium oxidoreducens group id.11339)	Coronary heart disease || id:ieu-a-7	rs34561138	G	A	NA	0.216145	0.045992	2.51e-06	0.00120283	22.084	-0.018586	0.0215452	0.38833
Gut microbiota abundance (genus Eubacterium rectale group id.14374)	Coronary heart disease || id:ieu-a-7	rs10248854	C	A	NA	-0.0527827	0.0113464	4.21e-06	0.00117857	21.6381	0.000988	0.0099807	0.921146
Gut microbiota abundance (genus Eubacterium rectale group id.14374)	Coronary heart disease || id:ieu-a-7	rs10797540	A	G	NA	0.0503179	0.0108389	3.53e-06	0.00117372	21.549	0.003792	0.0092529	0.68194
Gut microbiota abundance (genus Eubacterium rectale group id.14374)	Coronary heart disease || id:ieu-a-7	rs10892089	C	G	NA	-0.0635522	0.0140072	6.22e-06	0.00112117	20.5831	0.014249	0.0116753	0.222299
Gut microbiota abundance (genus Eubacterium rectale group id.14374)	Coronary heart disease || id:ieu-a-7	rs117151453	G	C	NA	-0.113141	0.0243541	1.84e-06	0.0011754	21.5799	-0.027708	0.0210282	0.187617
Gut microbiota abundance (genus Eubacterium rectale group id.14374)	Coronary heart disease || id:ieu-a-7	rs143694765	T	C	NA	0.0870025	0.019779	9.75e-06	0.0010539	19.3467	0.005685	0.0201037	0.777344
Gut microbiota abundance (genus Eubacterium rectale group id.14374)	Coronary heart disease || id:ieu-a-7	rs16960159	C	G	NA	-0.156596	0.0336234	4.1e-06	0.00118131	21.6886	0.043975	0.0210347	0.0365645
Gut microbiota abundance (genus Eubacterium rectale group id.14374)	Coronary heart disease || id:ieu-a-7	rs2884897	A	G	NA	-0.129364	0.0289021	6.44e-06	0.00109118	20.0318	0.010096	0.0201016	0.615493
Gut microbiota abundance (genus Eubacterium rectale group id.14374)	Coronary heart disease || id:ieu-a-7	rs314726	T	C	NA	0.0528824	0.0109486	1.38e-06	0.00127044	23.3269	-0.01187	0.0102121	0.245095
Gut microbiota abundance (genus Eubacterium rectale group id.14374)	Coronary heart disease || id:ieu-a-7	rs35398954	A	G	NA	-0.0901402	0.0174602	5.4e-07	0.00145114	26.6496	-0.027288	0.0156609	0.0814329
Gut microbiota abundance (genus Eubacterium rectale group id.14374)	Coronary heart disease || id:ieu-a-7	rs3980709	A	T	NA	-0.0622701	0.0140572	6.86e-06	0.0010688	19.6207	-0.022014	0.0116471	0.0587462
Gut microbiota abundance (genus Eubacterium rectale group id.14374)	Coronary heart disease || id:ieu-a-7	rs59427698	A	G	NA	-0.0576035	0.0130853	5.37e-06	0.00105553	19.3768	-0.005367	0.0126312	0.670911
Gut microbiota abundance (genus Eubacterium rectale group id.14374)	Coronary heart disease || id:ieu-a-7	rs62547233	A	G	NA	0.0536319	0.0120201	9.9e-06	0.00108433	19.9059	0.016092	0.0105565	0.127415
Gut microbiota abundance (genus Eubacterium ruminantium group id.11340)	Coronary heart disease || id:ieu-a-7	rs10131724	C	A	NA	0.199832	0.0414577	2.39e-06	0.00126523	23.2312	-0.034998	0.0234832	0.136134
Gut microbiota abundance (genus Eubacterium ruminantium group id.11340)	Coronary heart disease || id:ieu-a-7	rs10923018	G	A	NA	0.0726438	0.0160924	6.8e-06	0.00110987	20.3755	0.008924	0.0094245	0.343696
Gut microbiota abundance (genus Eubacterium ruminantium group id.11340)	Coronary heart disease || id:ieu-a-7	rs112375806	T	A	NA	0.143141	0.0293757	5.82e-06	0.00129298	23.7413	0.026048	0.0179801	0.147417
Gut microbiota abundance (genus Eubacterium ruminantium group id.11340)	Coronary heart disease || id:ieu-a-7	rs11637981	T	G	NA	0.073258	0.0160888	5.44e-06	0.00112921	20.7308	-0.002256	0.0093137	0.808608
Gut microbiota abundance (genus Eubacterium ruminantium group id.11340)	Coronary heart disease || id:ieu-a-7	rs13025464	C	T	NA	0.0737077	0.0163786	6.97e-06	0.00110305	20.25	-0.01267	0.0095386	0.184084
Gut microbiota abundance (genus Eubacterium ruminantium group id.11340)	Coronary heart disease || id:ieu-a-7	rs139749	C	T	NA	-0.0845439	0.0171791	8.59e-07	0.00131884	24.2168	0.00203	0.0098895	0.837362
Gut microbiota abundance (genus Eubacterium ruminantium group id.11340)	Coronary heart disease || id:ieu-a-7	rs16891896	G	A	NA	-0.174787	0.0390573	2.38e-06	0.00109079	20.0247	-0.018855	0.0176238	0.284681
Gut microbiota abundance (genus Eubacterium ruminantium group id.11340)	Coronary heart disease || id:ieu-a-7	rs17519472	C	T	NA	0.107804	0.0233984	4.7e-06	0.0011561	21.2251	0.014942	0.0144562	0.301321
Gut microbiota abundance (genus Eubacterium ruminantium group id.11340)	Coronary heart disease || id:ieu-a-7	rs209813	G	A	NA	-0.103488	0.0236391	9.23e-06	0.00104392	19.1633	0.009874	0.0138272	0.475167
Gut microbiota abundance (genus Eubacterium ruminantium group id.11340)	Coronary heart disease || id:ieu-a-7	rs2116427	A	G	NA	0.0911461	0.0182353	4.67e-07	0.00136038	24.9806	0.008352	0.0113136	0.460376
Gut microbiota abundance (genus Eubacterium ruminantium group id.11340)	Coronary heart disease || id:ieu-a-7	rs2229917	A	G	NA	0.153538	0.0323922	2.16e-06	0.00122354	22.4648	0.016683	0.0195932	0.394509
Gut microbiota abundance (genus Eubacterium ruminantium group id.11340)	Coronary heart disease || id:ieu-a-7	rs2418654	C	T	NA	-0.0748879	0.0165852	6.17e-06	0.00111045	20.3861	-0.001861	0.0115547	0.872047
Gut microbiota abundance (genus Eubacterium ruminantium group id.11340)	Coronary heart disease || id:ieu-a-7	rs2817174	C	T	NA	-0.0734306	0.0163687	7.87e-06	0.0010961	20.1223	-0.003745	0.0098058	0.702524
Gut microbiota abundance (genus Eubacterium ruminantium group id.11340)	Coronary heart disease || id:ieu-a-7	rs57340348	T	C	NA	-0.0979429	0.0212166	4.93e-06	0.00116062	21.3082	0.004658	0.0126703	0.713149
Gut microbiota abundance (genus Eubacterium ruminantium group id.11340)	Coronary heart disease || id:ieu-a-7	rs606117	G	A	NA	-0.0833243	0.018056	4.82e-06	0.00115984	21.2938	0.00062	0.0108139	0.954279
Gut microbiota abundance (genus Eubacterium ruminantium group id.11340)	Coronary heart disease || id:ieu-a-7	rs6676699	T	G	NA	0.0888124	0.0196447	6.38e-06	0.0011132	20.4366	-0.00818	0.0108096	0.449206
Gut microbiota abundance (genus Eubacterium ruminantium group id.11340)	Coronary heart disease || id:ieu-a-7	rs7000472	G	A	NA	0.0762282	0.016523	4.07e-06	0.00115918	21.2817	-0.008495	0.0095962	0.376023
Gut microbiota abundance (genus Eubacterium ruminantium group id.11340)	Coronary heart disease || id:ieu-a-7	rs72836424	C	T	NA	-0.139825	0.030069	2.62e-06	0.00117766	21.6214	-0.01517	0.0172555	0.379326
Gut microbiota abundance (genus Eubacterium ruminantium group id.11340)	Coronary heart disease || id:ieu-a-7	rs73139629	A	C	NA	-0.115098	0.0247909	5.36e-06	0.00117393	21.5528	-0.004774	0.0153871	0.756364
Gut microbiota abundance (genus Eubacterium ventriosum group id.11341)	Coronary heart disease || id:ieu-a-7	rs11617697	A	G	NA	-0.143349	0.0286241	7.22e-07	0.00136563	25.0772	0.017704	0.0234245	0.449775
Gut microbiota abundance (genus Eubacterium ventriosum group id.11341)	Coronary heart disease || id:ieu-a-7	rs12964517	G	A	NA	0.0587198	0.0123453	2.08e-06	0.00123206	22.6213	-0.002643	0.0102371	0.796269
Gut microbiota abundance (genus Eubacterium ventriosum group id.11341)	Coronary heart disease || id:ieu-a-7	rs13082419	C	T	NA	-0.0715522	0.016137	9.56e-06	0.00107087	19.6586	0.00522	0.0137067	0.703325
Gut microbiota abundance (genus Eubacterium ventriosum group id.11341)	Coronary heart disease || id:ieu-a-7	rs16884680	G	T	NA	-0.0906428	0.0191909	1.74e-06	0.00121492	22.3064	-0.003776	0.0150906	0.802415
Gut microbiota abundance (genus Eubacterium ventriosum group id.11341)	Coronary heart disease || id:ieu-a-7	rs35179274	C	T	NA	-0.0627263	0.013786	5.76e-06	0.00112754	20.7002	0.000592	0.01147	0.958837
Gut microbiota abundance (genus Eubacterium ventriosum group id.11341)	Coronary heart disease || id:ieu-a-7	rs3809430	T	C	NA	-0.0548171	0.0118426	3.55e-06	0.00116689	21.4235	-0.001717	0.009506	0.856664
Gut microbiota abundance (genus Eubacterium ventriosum group id.11341)	Coronary heart disease || id:ieu-a-7	rs57199565	T	C	NA	0.0783394	0.0160257	7.97e-07	0.00130125	23.8935	0.022794	0.0202526	0.260383
Gut microbiota abundance (genus Eubacterium ventriosum group id.11341)	Coronary heart disease || id:ieu-a-7	rs6048195	A	T	NA	-0.0603594	0.011658	2.5e-07	0.00145951	26.8037	0.007372	0.010513	0.483161
Gut microbiota abundance (genus Eubacterium ventriosum group id.11341)	Coronary heart disease || id:ieu-a-7	rs66746423	C	T	NA	0.0751501	0.0164978	6.11e-06	0.0011301	20.7472	-0.011687	0.0127475	0.359243
Gut microbiota abundance (genus Eubacterium ventriosum group id.11341)	Coronary heart disease || id:ieu-a-7	rs66830358	T	A	NA	0.0528752	0.0117972	6.87e-06	0.00109414	20.0862	-0.003717	0.0104848	0.722953
Gut microbiota abundance (genus Eubacterium ventriosum group id.11341)	Coronary heart disease || id:ieu-a-7	rs6704822	G	A	NA	-0.0739179	0.0166705	6.62e-06	0.00107087	19.6587	-0.004508	0.0138957	0.745622
Gut microbiota abundance (genus Eubacterium ventriosum group id.11341)	Coronary heart disease || id:ieu-a-7	rs72783037	C	A	NA	0.0658926	0.0143747	6.55e-06	0.0011444	21.0101	0.00076	0.0125324	0.951644
Gut microbiota abundance (genus Eubacterium ventriosum group id.11341)	Coronary heart disease || id:ieu-a-7	rs73615400	T	C	NA	-0.0956303	0.0193428	9.54e-07	0.00133099	24.4402	0.003369	0.0159292	0.832498
Gut microbiota abundance (genus Eubacterium ventriosum group id.11341)	Coronary heart disease || id:ieu-a-7	rs73849225	T	C	NA	0.0975711	0.0224388	5.21e-06	0.0010299	18.9058	-0.011171	0.0182364	0.540164
Gut microbiota abundance (genus Eubacterium ventriosum group id.11341)	Coronary heart disease || id:ieu-a-7	rs78250280	G	A	NA	0.0749762	0.0164404	3.36e-06	0.00113274	20.7958	0.017975	0.0167211	0.282379
Gut microbiota abundance (genus Eubacterium ventriosum group id.11341)	Coronary heart disease || id:ieu-a-7	rs876734	T	C	NA	0.0618696	0.0132532	2.89e-06	0.00118686	21.7904	-0.009104	0.0107954	0.39905
Gut microbiota abundance (genus Eubacterium ventriosum group id.11341)	Coronary heart disease || id:ieu-a-7	rs9316536	T	G	NA	-0.0817111	0.0183121	7.84e-06	0.00108446	19.9085	0.015426	0.0157315	0.326799
Gut microbiota abundance (genus Eubacterium xylanophilum group id.14375)	Coronary heart disease || id:ieu-a-7	rs10140184	A	C	NA	0.0576795	0.012599	4.96e-06	0.0011415	20.9567	0.003659	0.0110073	0.739575
Gut microbiota abundance (genus Eubacterium xylanophilum group id.14375)	Coronary heart disease || id:ieu-a-7	rs10917203	A	C	NA	0.0612633	0.0130917	3.15e-06	0.00119259	21.8958	0.00702	0.0101915	0.490942
Gut microbiota abundance (genus Eubacterium xylanophilum group id.14375)	Coronary heart disease || id:ieu-a-7	rs112176119	C	T	NA	-0.113455	0.0245762	3.33e-06	0.00116068	21.3094	-0.000148	0.0249562	0.995268
Gut microbiota abundance (genus Eubacterium xylanophilum group id.14375)	Coronary heart disease || id:ieu-a-7	rs12980122	C	G	NA	-0.108274	0.0238257	5.02e-06	0.00112478	20.6495	0.029109	0.025773	0.258714
Gut microbiota abundance (genus Eubacterium xylanophilum group id.14375)	Coronary heart disease || id:ieu-a-7	rs13239072	G	A	NA	0.0687427	0.0142728	1.82e-06	0.00126324	23.1946	0.017842	0.0113147	0.114821
Gut microbiota abundance (genus Eubacterium xylanophilum group id.14375)	Coronary heart disease || id:ieu-a-7	rs17830032	G	A	NA	-0.160597	0.0310515	2.39e-07	0.00145639	26.7462	-1.3e-05	0.0234864	0.999558
Gut microbiota abundance (genus Eubacterium xylanophilum group id.14375)	Coronary heart disease || id:ieu-a-7	rs1999224	G	T	NA	-0.0949051	0.0203503	3.75e-06	0.00118447	21.7465	-0.001718	0.0138739	0.901451
Gut microbiota abundance (genus Eubacterium xylanophilum group id.14375)	Coronary heart disease || id:ieu-a-7	rs2012708	G	A	NA	-0.0573202	0.0126905	6.53e-06	0.00111116	20.3991	0.015285	0.0098482	0.120648
Gut microbiota abundance (genus Eubacterium xylanophilum group id.14375)	Coronary heart disease || id:ieu-a-7	rs2213117	T	G	NA	0.0877797	0.0189012	4.21e-06	0.00117463	21.5656	0.012799	0.0141216	0.364756
Gut microbiota abundance (genus Eubacterium xylanophilum group id.14375)	Coronary heart disease || id:ieu-a-7	rs4654122	G	C	NA	-0.0553508	0.0123588	7.2e-06	0.0010925	20.0562	0.003192	0.0094017	0.734225
Gut microbiota abundance (genus Eubacterium xylanophilum group id.14375)	Coronary heart disease || id:ieu-a-7	rs75586835	A	G	NA	-0.114498	0.0263455	9.39e-06	0.00102881	18.8858	0.006176	0.022084	0.779739
Gut microbiota abundance (genus Eubacterium xylanophilum group id.14375)	Coronary heart disease || id:ieu-a-7	rs79582700	C	G	NA	-0.0951677	0.0199969	2.41e-06	0.00123344	22.6468	0.018201	0.0139163	0.190911
Gut microbiota abundance (genus Faecalibacterium id.2057)	Coronary heart disease || id:ieu-a-7	rs10927394	G	T	NA	-0.232262	0.0512364	7.02e-06	0.00111921	20.5472	-0.01219	0.0234354	0.602957
Gut microbiota abundance (genus Faecalibacterium id.2057)	Coronary heart disease || id:ieu-a-7	rs114946999	C	T	NA	-0.0861565	0.01896	5.7e-06	0.00112463	20.6468	-0.000316	0.0172544	0.985388
Gut microbiota abundance (genus Faecalibacterium id.2057)	Coronary heart disease || id:ieu-a-7	rs11776390	T	C	NA	-0.078354	0.017183	6.4e-06	0.00113249	20.7911	-0.023656	0.0162399	0.145209
Gut microbiota abundance (genus Faecalibacterium id.2057)	Coronary heart disease || id:ieu-a-7	rs12320842	C	G	NA	0.094833	0.0163962	7.57e-09	0.00182071	33.4492	0.027146	0.0155218	0.0803101
Gut microbiota abundance (genus Faecalibacterium id.2057)	Coronary heart disease || id:ieu-a-7	rs1271565	C	T	NA	-0.0576251	0.0119649	1.3e-06	0.00126316	23.1931	-0.009042	0.0106162	0.394371
Gut microbiota abundance (genus Faecalibacterium id.2057)	Coronary heart disease || id:ieu-a-7	rs12753492	A	C	NA	0.0641305	0.0149933	8.8e-06	0.000996558	18.2931	0.008878	0.0161269	0.581971
Gut microbiota abundance (genus Faecalibacterium id.2057)	Coronary heart disease || id:ieu-a-7	rs2835874	T	C	NA	-0.0866356	0.0196496	7.54e-06	0.00105883	19.4374	0.017308	0.0147864	0.241786
Gut microbiota abundance (genus Faecalibacterium id.2057)	Coronary heart disease || id:ieu-a-7	rs28376661	C	G	NA	0.0504817	0.0109368	3.66e-06	0.00116034	21.303	0.014999	0.0097569	0.124229
Gut microbiota abundance (genus Faecalibacterium id.2057)	Coronary heart disease || id:ieu-a-7	rs61875484	C	G	NA	0.0817953	0.018369	9.18e-06	0.00107998	19.8261	0.006103	0.0204155	0.764987
Gut microbiota abundance (genus Faecalibacterium id.2057)	Coronary heart disease || id:ieu-a-7	rs6910935	G	A	NA	-0.134864	0.0277032	1.38e-06	0.00129054	23.6965	0.02846	0.0246737	0.248724
Gut microbiota abundance (genus Faecalibacterium id.2057)	Coronary heart disease || id:ieu-a-7	rs75499067	C	T	NA	0.227585	0.0465522	1.76e-06	0.00130149	23.8979	0.043559	0.0229237	0.0574103
Gut microbiota abundance (genus Faecalibacterium id.2057)	Coronary heart disease || id:ieu-a-7	rs79656633	T	C	NA	0.145631	0.0323019	8.14e-06	0.00110706	20.3238	-0.047851	0.0231095	0.0383937
Gut microbiota abundance (genus Faecalibacterium id.2057)	Coronary heart disease || id:ieu-a-7	rs9536330	T	C	NA	-0.048317	0.010797	5.33e-06	0.00109074	20.0238	0.012442	0.0094452	0.187743
Gut microbiota abundance (genus Family XIII AD3011 group id.11293)	Coronary heart disease || id:ieu-a-7	rs11126423	T	C	NA	-0.0904399	0.0196301	5.91e-06	0.00115604	21.224	0.004736	0.0160074	0.767335
Gut microbiota abundance (genus Family XIII AD3011 group id.11293)	Coronary heart disease || id:ieu-a-7	rs11736617	G	A	NA	-0.0759493	0.0172101	9.02e-06	0.00106077	19.473	-0.017362	0.0129463	0.179894
Gut microbiota abundance (genus Family XIII AD3011 group id.11293)	Coronary heart disease || id:ieu-a-7	rs12812672	T	C	NA	-0.096065	0.020828	2.56e-06	0.0011586	21.271	0.035402	0.0169166	0.0363731
Gut microbiota abundance (genus Family XIII AD3011 group id.11293)	Coronary heart disease || id:ieu-a-7	rs12911842	A	T	NA	-0.0811976	0.0183335	6.91e-06	0.0010684	19.6132	0.003431	0.0142107	0.809216
Gut microbiota abundance (genus Family XIII AD3011 group id.11293)	Coronary heart disease || id:ieu-a-7	rs149302	T	C	NA	-0.0645635	0.0143225	7.48e-06	0.00110677	20.3184	-0.00031	0.0106173	0.976707
Gut microbiota abundance (genus Family XIII AD3011 group id.11293)	Coronary heart disease || id:ieu-a-7	rs16840310	G	A	NA	0.0608052	0.0122149	6.75e-07	0.00134932	24.7773	-0.004042	0.0093029	0.663934
Gut microbiota abundance (genus Family XIII AD3011 group id.11293)	Coronary heart disease || id:ieu-a-7	rs16940167	C	T	NA	0.0732552	0.0159898	3.91e-06	0.00114313	20.9867	0.017944	0.0117036	0.125224
Gut microbiota abundance (genus Family XIII AD3011 group id.11293)	Coronary heart disease || id:ieu-a-7	rs17156849	G	A	NA	-0.112891	0.0245292	4.19e-06	0.00115359	21.179	0.001175	0.0169666	0.944788
Gut microbiota abundance (genus Family XIII AD3011 group id.11293)	Coronary heart disease || id:ieu-a-7	rs62029761	A	G	NA	0.128753	0.0276002	3.89e-06	0.00118516	21.7592	-0.020537	0.0264465	0.437425
Gut microbiota abundance (genus Family XIII AD3011 group id.11293)	Coronary heart disease || id:ieu-a-7	rs62200412	C	T	NA	-0.0800851	0.0163834	5.8e-07	0.00130116	23.8918	0.002382	0.0131831	0.856614
Gut microbiota abundance (genus Family XIII AD3011 group id.11293)	Coronary heart disease || id:ieu-a-7	rs72730932	C	A	NA	-0.0899559	0.0177107	6.89e-07	0.00140468	25.7953	0.025142	0.0152492	0.0991996
Gut microbiota abundance (genus Family XIII AD3011 group id.11293)	Coronary heart disease || id:ieu-a-7	rs739451	C	T	NA	0.0649589	0.0147534	7.88e-06	0.00105593	19.3841	-0.000647	0.0122467	0.957867
Gut microbiota abundance (genus Family XIII AD3011 group id.11293)	Coronary heart disease || id:ieu-a-7	rs9837139	A	G	NA	0.10752	0.0240482	8.71e-06	0.00108878	19.9878	0.008813	0.0193673	0.649075
Gut microbiota abundance (genus Family XIII AD3011 group id.11293)	Coronary heart disease || id:ieu-a-7	rs9852893	G	C	NA	-0.0657834	0.0129056	3.88e-07	0.00141469	25.9794	-0.00029	0.0100492	0.976978
Gut microbiota abundance (genus Family XIII UCG001 id.11294)	Coronary heart disease || id:ieu-a-7	rs112362903	A	G	NA	-0.149047	0.0333271	7.88e-06	0.00108938	19.9988	-0.029271	0.0331543	0.377305
Gut microbiota abundance (genus Family XIII UCG001 id.11294)	Coronary heart disease || id:ieu-a-7	rs116979587	T	A	NA	-0.121679	0.0260821	3.05e-06	0.00118531	21.762	0.026329	0.020006	0.188155
Gut microbiota abundance (genus Family XIII UCG001 id.11294)	Coronary heart disease || id:ieu-a-7	rs12049454	T	C	NA	-0.0647298	0.0134065	1.17e-06	0.00126948	23.3094	0.011098	0.0100046	0.267306
Gut microbiota abundance (genus Family XIII UCG001 id.11294)	Coronary heart disease || id:ieu-a-7	rs1426266	C	T	NA	0.0665521	0.0137151	1.25e-06	0.00128224	23.5439	-0.009393	0.0100687	0.350877
Gut microbiota abundance (genus Family XIII UCG001 id.11294)	Coronary heart disease || id:ieu-a-7	rs2276529	C	G	NA	-0.0759406	0.0165099	5.36e-06	0.00115228	21.1549	-0.000807	0.012389	0.948064
Gut microbiota abundance (genus Family XIII UCG001 id.11294)	Coronary heart disease || id:ieu-a-7	rs3842897	G	A	NA	-0.112639	0.0242751	5.2e-06	0.00117259	21.5282	-0.042968	0.0161475	0.00779166
Gut microbiota abundance (genus Family XIII UCG001 id.11294)	Coronary heart disease || id:ieu-a-7	rs62414802	C	T	NA	-0.0611904	0.013457	4.29e-06	0.00112611	20.6739	-0.011979	0.0103381	0.246569
Gut microbiota abundance (genus Family XIII UCG001 id.11294)	Coronary heart disease || id:ieu-a-7	rs7119679	G	A	NA	-0.0809085	0.0174782	3.52e-06	0.00116705	21.4263	-0.006688	0.0130668	0.60877
Gut microbiota abundance (genus Family XIII UCG001 id.11294)	Coronary heart disease || id:ieu-a-7	rs76463770	A	G	NA	0.19313	0.0419866	3.77e-06	0.00115233	21.1559	-0.001324	0.0226923	0.953473
Gut microbiota abundance (genus Family XIII UCG001 id.11294)	Coronary heart disease || id:ieu-a-7	rs8076666	G	A	NA	-0.088655	0.0198094	8.02e-06	0.00109091	20.027	0.002948	0.0161095	0.8548
Gut microbiota abundance (genus Flavonifractor id.2059)	Coronary heart disease || id:ieu-a-7	rs114873521	C	T	NA	-0.130067	0.0294087	7.13e-06	0.00106542	19.5585	-0.012612	0.0274926	0.64642
Gut microbiota abundance (genus Flavonifractor id.2059)	Coronary heart disease || id:ieu-a-7	rs11642826	G	C	NA	0.14686	0.0325191	6.65e-06	0.00111083	20.3931	0.014386	0.0250365	0.565562
Gut microbiota abundance (genus Flavonifractor id.2059)	Coronary heart disease || id:ieu-a-7	rs11811696	T	C	NA	-0.116063	0.0241012	2.07e-06	0.00126288	23.188	-0.025922	0.0161671	0.10885
Gut microbiota abundance (genus Flavonifractor id.2059)	Coronary heart disease || id:ieu-a-7	rs12030302	G	A	NA	0.0692276	0.0137467	5.61e-07	0.0013809	25.358	0.010128	0.009329	0.277633
Gut microbiota abundance (genus Flavonifractor id.2059)	Coronary heart disease || id:ieu-a-7	rs12038887	C	G	NA	0.0942719	0.0211646	9.37e-06	0.00108063	19.838	0.010803	0.0139022	0.437116
Gut microbiota abundance (genus Flavonifractor id.2059)	Coronary heart disease || id:ieu-a-7	rs34066017	A	G	NA	0.0764294	0.0159789	1.52e-06	0.00124591	22.876	0.000974	0.0117666	0.934029
Gut microbiota abundance (genus Flavonifractor id.2059)	Coronary heart disease || id:ieu-a-7	rs6761463	C	G	NA	0.0833919	0.0184596	8.11e-06	0.00111153	20.4059	-0.004574	0.0126182	0.716985
Gut microbiota abundance (genus Flavonifractor id.2059)	Coronary heart disease || id:ieu-a-7	rs806808	C	T	NA	-0.0667272	0.0136557	1.18e-06	0.00130021	23.8743	0.008739	0.0092801	0.346349
Gut microbiota abundance (genus Fusicatenibacter id.11305)	Coronary heart disease || id:ieu-a-7	rs10439674	A	G	NA	-0.0572129	0.0130007	7.68e-06	0.00105486	19.3645	0.009379	0.0106531	0.378643
Gut microbiota abundance (genus Fusicatenibacter id.11305)	Coronary heart disease || id:ieu-a-7	rs167879	T	C	NA	0.0659543	0.0148763	5.87e-06	0.00107061	19.6539	-0.009969	0.0122456	0.415595
Gut microbiota abundance (genus Fusicatenibacter id.11305)	Coronary heart disease || id:ieu-a-7	rs1864685	A	C	NA	-0.0494799	0.0108105	4.96e-06	0.00114096	20.9468	-0.01511	0.0097472	0.121095
Gut microbiota abundance (genus Fusicatenibacter id.11305)	Coronary heart disease || id:ieu-a-7	rs2025938	G	A	NA	-0.0967298	0.0205426	2.99e-06	0.0012075	22.1698	-0.016701	0.0192608	0.385888
Gut microbiota abundance (genus Fusicatenibacter id.11305)	Coronary heart disease || id:ieu-a-7	rs2039204	A	T	NA	0.0497415	0.0107941	3.94e-06	0.00115655	21.2333	-0.005159	0.0095603	0.589455
Gut microbiota abundance (genus Fusicatenibacter id.11305)	Coronary heart disease || id:ieu-a-7	rs206581	A	G	NA	-0.0568339	0.0127894	8.96e-06	0.00107559	19.7455	0.018096	0.0112071	0.106379
Gut microbiota abundance (genus Fusicatenibacter id.11305)	Coronary heart disease || id:ieu-a-7	rs2132128	G	A	NA	-0.0771914	0.0160344	1.08e-06	0.00126207	23.1731	-0.006566	0.0145377	0.651517
Gut microbiota abundance (genus Fusicatenibacter id.11305)	Coronary heart disease || id:ieu-a-7	rs3303	T	C	NA	-0.0953657	0.020407	3.94e-06	0.00118935	21.8363	-0.023295	0.0201298	0.247175
Gut microbiota abundance (genus Fusicatenibacter id.11305)	Coronary heart disease || id:ieu-a-7	rs4378146	A	C	NA	-0.0616691	0.0125259	7.2e-07	0.00131991	24.2365	-0.003116	0.0109573	0.776122
Gut microbiota abundance (genus Fusicatenibacter id.11305)	Coronary heart disease || id:ieu-a-7	rs60254196	G	A	NA	0.0492427	0.0109365	5.47e-06	0.0011042	20.2712	-0.01018	0.0107194	0.342275
Gut microbiota abundance (genus Fusicatenibacter id.11305)	Coronary heart disease || id:ieu-a-7	rs62187631	T	C	NA	-0.0710571	0.015924	4.55e-06	0.00108453	19.9096	0.000686	0.0163572	0.966547
Gut microbiota abundance (genus Fusicatenibacter id.11305)	Coronary heart disease || id:ieu-a-7	rs62353480	A	G	NA	-0.0701397	0.0145589	1.57e-06	0.00126393	23.2072	-0.001488	0.0145192	0.918372
Gut microbiota abundance (genus Fusicatenibacter id.11305)	Coronary heart disease || id:ieu-a-7	rs6515626	G	A	NA	0.141575	0.0313559	7.29e-06	0.00111033	20.3839	0.006586	0.020736	0.750779
Gut microbiota abundance (genus Fusicatenibacter id.11305)	Coronary heart disease || id:ieu-a-7	rs704418	C	T	NA	-0.0739124	0.0151073	7.77e-07	0.00130345	23.9339	-0.017657	0.0149081	0.236258
Gut microbiota abundance (genus Fusicatenibacter id.11305)	Coronary heart disease || id:ieu-a-7	rs73103914	A	G	NA	-0.0597324	0.0134458	8.3e-06	0.00107493	19.7333	-0.002055	0.0114537	0.85761
Gut microbiota abundance (genus Fusicatenibacter id.11305)	Coronary heart disease || id:ieu-a-7	rs792108	C	T	NA	0.0508345	0.0113843	8.5e-06	0.00108601	19.9369	0.00035	0.0095115	0.970646
Gut microbiota abundance (genus Fusicatenibacter id.11305)	Coronary heart disease || id:ieu-a-7	rs8028026	G	A	NA	0.0792146	0.0180505	8.06e-06	0.001049	19.2568	0.017829	0.015877	0.261462
Gut microbiota abundance (genus Fusicatenibacter id.11305)	Coronary heart disease || id:ieu-a-7	rs8063430	T	C	NA	-0.104026	0.022217	4.93e-06	0.00119397	21.9213	-0.038024	0.0181506	0.0361785
Gut microbiota abundance (genus Fusicatenibacter id.11305)	Coronary heart disease || id:ieu-a-7	rs9905659	G	A	NA	-0.061617	0.0136576	7.31e-06	0.00110859	20.3519	-0.017335	0.0120609	0.150637
Gut microbiota abundance (genus Gordonibacter id.821)	Coronary heart disease || id:ieu-a-7	rs117347059	G	C	NA	-0.128261	0.0285123	9.17e-06	0.00110216	20.2338	-0.037853	0.0150993	0.0121781
Gut microbiota abundance (genus Gordonibacter id.821)	Coronary heart disease || id:ieu-a-7	rs13412653	A	C	NA	0.107597	0.0239228	8.61e-06	0.00110179	20.2269	0.001728	0.0094539	0.854969
Gut microbiota abundance (genus Gordonibacter id.821)	Coronary heart disease || id:ieu-a-7	rs16955299	G	A	NA	-0.196423	0.0433538	6.37e-06	0.00111801	20.525	0.008145	0.0167558	0.626897
Gut microbiota abundance (genus Gordonibacter id.821)	Coronary heart disease || id:ieu-a-7	rs322296	G	A	NA	0.17869	0.037722	4.02e-06	0.00122203	22.4369	-0.012984	0.0155783	0.404581
Gut microbiota abundance (genus Gordonibacter id.821)	Coronary heart disease || id:ieu-a-7	rs35042269	C	A	NA	-0.180293	0.0403296	8.11e-06	0.00108852	19.9831	-0.019067	0.0127649	0.135251
Gut microbiota abundance (genus Gordonibacter id.821)	Coronary heart disease || id:ieu-a-7	rs3765837	T	G	NA	-0.190729	0.0433608	7.17e-06	0.00105386	19.346	-0.017016	0.0185384	0.358683
Gut microbiota abundance (genus Gordonibacter id.821)	Coronary heart disease || id:ieu-a-7	rs4596722	G	A	NA	-0.102908	0.0231571	9.06e-06	0.00107563	19.7462	-0.012884	0.0094919	0.174664
Gut microbiota abundance (genus Gordonibacter id.821)	Coronary heart disease || id:ieu-a-7	rs61934597	C	T	NA	-0.172495	0.0388567	8.37e-06	0.00107338	19.7049	-0.021674	0.0148103	0.143347
Gut microbiota abundance (genus Gordonibacter id.821)	Coronary heart disease || id:ieu-a-7	rs71545975	A	G	NA	-0.153972	0.0338918	7.04e-06	0.0011241	20.637	-0.017019	0.0136252	0.211634
Gut microbiota abundance (genus Gordonibacter id.821)	Coronary heart disease || id:ieu-a-7	rs7220558	A	T	NA	0.116884	0.0234834	6.71e-07	0.00134897	24.7708	0.007731	0.0096929	0.425104
Gut microbiota abundance (genus Gordonibacter id.821)	Coronary heart disease || id:ieu-a-7	rs72714787	C	A	NA	0.181405	0.0377102	1.43e-06	0.00126018	23.1384	-0.003445	0.0158977	0.828444
Gut microbiota abundance (genus Gordonibacter id.821)	Coronary heart disease || id:ieu-a-7	rs72939513	A	G	NA	-0.21399	0.0490592	7.98e-06	0.00103633	19.0239	0.006782	0.0203536	0.738977
Gut microbiota abundance (genus Gordonibacter id.821)	Coronary heart disease || id:ieu-a-7	rs7294633	T	C	NA	-0.12867	0.0249946	3.44e-07	0.0014429	26.4981	0.005408	0.0096375	0.5747
Gut microbiota abundance (genus Gordonibacter id.821)	Coronary heart disease || id:ieu-a-7	rs76287110	A	T	NA	-0.242965	0.0466177	1.67e-07	0.00147892	27.1605	-0.022092	0.018647	0.236118
Gut microbiota abundance (genus Gordonibacter id.821)	Coronary heart disease || id:ieu-a-7	rs768830	A	G	NA	-0.149852	0.0333315	7.76e-06	0.00110087	20.2101	0.016677	0.013988	0.233169
Gut microbiota abundance (genus Haemophilus id.3698)	Coronary heart disease || id:ieu-a-7	rs10781340	A	G	NA	-0.0948915	0.0203221	4.32e-06	0.00118741	21.8007	-0.001987	0.0133601	0.88177
Gut microbiota abundance (genus Haemophilus id.3698)	Coronary heart disease || id:ieu-a-7	rs10840326	C	G	NA	-0.0677384	0.0151463	7.37e-06	0.00108939	19.9991	-0.018463	0.0094452	0.0506128
Gut microbiota abundance (genus Haemophilus id.3698)	Coronary heart disease || id:ieu-a-7	rs111582866	G	A	NA	-0.124265	0.026016	1.27e-06	0.00124245	22.8123	-0.024137	0.017614	0.170584
Gut microbiota abundance (genus Haemophilus id.3698)	Coronary heart disease || id:ieu-a-7	rs12191680	C	G	NA	0.106544	0.0200323	1.47e-07	0.00154002	28.2845	0.019002	0.0128691	0.139795
Gut microbiota abundance (genus Haemophilus id.3698)	Coronary heart disease || id:ieu-a-7	rs12876183	T	A	NA	0.0749201	0.016711	9.62e-06	0.00109475	20.0976	0.010201	0.010526	0.332485
Gut microbiota abundance (genus Haemophilus id.3698)	Coronary heart disease || id:ieu-a-7	rs35509	G	A	NA	0.128249	0.0268779	2.01e-06	0.00123988	22.7651	-0.021119	0.0185982	0.256148
Gut microbiota abundance (genus Haemophilus id.3698)	Coronary heart disease || id:ieu-a-7	rs4822728	T	C	NA	0.0705861	0.0151388	3.48e-06	0.00118397	21.7374	0.006299	0.0097211	0.517003
Gut microbiota abundance (genus Haemophilus id.3698)	Coronary heart disease || id:ieu-a-7	rs56310940	G	C	NA	-0.108393	0.0247052	7.23e-06	0.00104851	19.2477	0.016252	0.0141357	0.250263
Gut microbiota abundance (genus Haemophilus id.3698)	Coronary heart disease || id:ieu-a-7	rs76022354	C	T	NA	0.244638	0.0505504	1.83e-06	0.0012754	23.4181	-0.019953	0.0214735	0.352791
Gut microbiota abundance (genus Haemophilus id.3698)	Coronary heart disease || id:ieu-a-7	rs78909003	T	C	NA	-0.246256	0.0503924	1.67e-06	0.00130041	23.8779	0.025781	0.026138	0.323966
Gut microbiota abundance (genus Haemophilus id.3698)	Coronary heart disease || id:ieu-a-7	rs9328464	T	C	NA	0.0723095	0.0148799	1.42e-06	0.00128597	23.6126	-0.006238	0.009544	0.513368
Gut microbiota abundance (genus Haemophilus id.3698)	Coronary heart disease || id:ieu-a-7	rs9382510	C	T	NA	-0.093521	0.0172649	7.12e-08	0.00159734	29.3388	0.001189	0.0106042	0.910724
Gut microbiota abundance (genus Haemophilus id.3698)	Coronary heart disease || id:ieu-a-7	rs9574096	A	T	NA	-0.0736375	0.0155227	2.18e-06	0.00122555	22.5017	-0.007583	0.0097102	0.434845
Gut microbiota abundance (genus Haemophilus id.3698)	Coronary heart disease || id:ieu-a-7	rs9895850	T	C	NA	-0.192957	0.0416755	2.14e-06	0.00116749	21.4344	0.01172	0.0197051	0.551997
Gut microbiota abundance (genus Holdemanella id.11393)	Coronary heart disease || id:ieu-a-7	rs12415649	G	C	NA	0.0839384	0.0190567	7.88e-06	0.00105674	19.399	0.002771	0.0121696	0.81988
Gut microbiota abundance (genus Holdemanella id.11393)	Coronary heart disease || id:ieu-a-7	rs12513188	G	A	NA	0.0903906	0.0195276	4.65e-06	0.00116692	21.424	0.005705	0.0111387	0.608526
Gut microbiota abundance (genus Holdemanella id.11393)	Coronary heart disease || id:ieu-a-7	rs17586763	T	C	NA	-0.227285	0.0510135	7.72e-06	0.00108119	19.8483	-0.03754	0.0244499	0.12469
Gut microbiota abundance (genus Holdemanella id.11393)	Coronary heart disease || id:ieu-a-7	rs1830029	G	C	NA	0.0954096	0.021093	5.35e-06	0.00111436	20.4579	0.009486	0.0121218	0.433886
Gut microbiota abundance (genus Holdemanella id.11393)	Coronary heart disease || id:ieu-a-7	rs1926302	G	A	NA	-0.107972	0.0231421	7.5e-06	0.0011855	21.7655	0.007005	0.0123597	0.570875
Gut microbiota abundance (genus Holdemanella id.11393)	Coronary heart disease || id:ieu-a-7	rs34187114	C	A	NA	-0.104505	0.022601	5.13e-06	0.00116443	21.3782	0.002379	0.0129093	0.85379
Gut microbiota abundance (genus Holdemanella id.11393)	Coronary heart disease || id:ieu-a-7	rs35228298	G	A	NA	0.0934832	0.0202886	7.3e-06	0.00115628	21.2283	-0.014166	0.0123694	0.252109
Gut microbiota abundance (genus Holdemanella id.11393)	Coronary heart disease || id:ieu-a-7	rs4541991	T	C	NA	-0.0927334	0.0194435	2.1e-06	0.00123876	22.7445	-0.00335	0.0110105	0.760934
Gut microbiota abundance (genus Holdemanella id.11393)	Coronary heart disease || id:ieu-a-7	rs607782	C	T	NA	0.0854214	0.0172515	7.19e-07	0.00133506	24.515	0.005252	0.0112017	0.639171
Gut microbiota abundance (genus Holdemanella id.11393)	Coronary heart disease || id:ieu-a-7	rs62113381	T	C	NA	-0.105447	0.0232029	5.54e-06	0.00112485	20.6508	-0.006127	0.0161062	0.703641
Gut microbiota abundance (genus Holdemanella id.11393)	Coronary heart disease || id:ieu-a-7	rs73011279	T	C	NA	-0.0961669	0.0199336	1.36e-06	0.00126745	23.2719	0.015607	0.0126736	0.218152
Gut microbiota abundance (genus Holdemanella id.11393)	Coronary heart disease || id:ieu-a-7	rs75764681	T	C	NA	-0.283103	0.0598999	1.94e-06	0.00121649	22.3352	-0.021983	0.0310306	0.478679
Gut microbiota abundance (genus Holdemanella id.11393)	Coronary heart disease || id:ieu-a-7	rs761624	G	C	NA	-0.0959801	0.0179537	1.38e-07	0.00155589	28.5764	0.00589	0.0099742	0.55484
Gut microbiota abundance (genus Holdemanella id.11393)	Coronary heart disease || id:ieu-a-7	rs8113760	G	A	NA	0.078999	0.01734	4.62e-06	0.00113046	20.7538	0.004443	0.011898	0.708833
Gut microbiota abundance (genus Holdemania id.2157)	Coronary heart disease || id:ieu-a-7	rs10885477	T	C	NA	-0.135137	0.0301894	8.6e-06	0.00109135	20.0351	0.00212	0.0169166	0.90027
Gut microbiota abundance (genus Holdemania id.2157)	Coronary heart disease || id:ieu-a-7	rs11080063	G	A	NA	-0.0665238	0.0149837	6.67e-06	0.00107362	19.7092	-0.001063	0.0096005	0.911836
Gut microbiota abundance (genus Holdemania id.2157)	Coronary heart disease || id:ieu-a-7	rs111745969	A	G	NA	0.120677	0.0265781	3.71e-06	0.00112283	20.6136	0.025444	0.0192749	0.186816
Gut microbiota abundance (genus Holdemania id.2157)	Coronary heart disease || id:ieu-a-7	rs113593397	A	G	NA	-0.128935	0.0282526	9.36e-06	0.00113431	20.8246	-0.018295	0.0167721	0.275362
Gut microbiota abundance (genus Holdemania id.2157)	Coronary heart disease || id:ieu-a-7	rs116500994	G	T	NA	-0.13755	0.0293386	2.34e-06	0.00119708	21.9783	0.015964	0.0197083	0.417933
Gut microbiota abundance (genus Holdemania id.2157)	Coronary heart disease || id:ieu-a-7	rs12701617	A	G	NA	-0.0660617	0.0149427	9.52e-06	0.00106458	19.5431	0.017167	0.0092562	0.0636458
Gut microbiota abundance (genus Holdemania id.2157)	Coronary heart disease || id:ieu-a-7	rs150096134	T	A	NA	0.162139	0.0332089	2.38e-06	0.00129808	23.8352	0.00111	0.0168493	0.947475
Gut microbiota abundance (genus Holdemania id.2157)	Coronary heart disease || id:ieu-a-7	rs1867876	T	C	NA	0.0842919	0.0162192	2.74e-07	0.00147053	27.0063	0.00117	0.0099579	0.906468
Gut microbiota abundance (genus Holdemania id.2157)	Coronary heart disease || id:ieu-a-7	rs41438744	C	G	NA	-0.124871	0.0270129	2.44e-06	0.00116379	21.3665	0.010097	0.0183027	0.581176
Gut microbiota abundance (genus Holdemania id.2157)	Coronary heart disease || id:ieu-a-7	rs4146507	C	T	NA	0.079488	0.0177002	7.23e-06	0.00109842	20.1651	-0.009532	0.0112191	0.395534
Gut microbiota abundance (genus Holdemania id.2157)	Coronary heart disease || id:ieu-a-7	rs55888180	C	G	NA	0.128671	0.0282795	5.89e-06	0.00112753	20.7	0.009257	0.0176509	0.599966
Gut microbiota abundance (genus Holdemania id.2157)	Coronary heart disease || id:ieu-a-7	rs6133067	T	C	NA	0.0910829	0.0178561	5.17e-07	0.00141672	26.0168	0.017295	0.014869	0.244764
Gut microbiota abundance (genus Holdemania id.2157)	Coronary heart disease || id:ieu-a-7	rs73139538	G	A	NA	-0.148594	0.0327469	7.77e-06	0.00112144	20.588	-0.00365	0.0215148	0.865285
Gut microbiota abundance (genus Holdemania id.2157)	Coronary heart disease || id:ieu-a-7	rs77293403	A	G	NA	0.164556	0.0341775	1.77e-06	0.00126241	23.1793	0.011288	0.0240404	0.638682
Gut microbiota abundance (genus Holdemania id.2157)	Coronary heart disease || id:ieu-a-7	rs80149660	C	T	NA	-0.232987	0.0519183	6.04e-06	0.00109685	20.1361	-0.043874	0.0236613	0.063703
Gut microbiota abundance (genus Holdemania id.2157)	Coronary heart disease || id:ieu-a-7	rs9500080	C	T	NA	0.0926764	0.0178886	4.09e-07	0.00146134	26.8373	-0.027526	0.0108193	0.0109544
Gut microbiota abundance (genus Holdemania id.2157)	Coronary heart disease || id:ieu-a-7	rs9529719	C	T	NA	-0.074038	0.0160494	5.97e-06	0.00115901	21.2787	-0.009834	0.0099938	0.325108
Gut microbiota abundance (genus Holdemania id.2157)	Coronary heart disease || id:ieu-a-7	rs967319	T	C	NA	0.0788638	0.0176744	8.38e-06	0.00108441	19.9076	0.013692	0.0108932	0.208779
Gut microbiota abundance (genus Howardella id.2000)	Coronary heart disease || id:ieu-a-7	rs10048062	C	T	NA	-0.147352	0.0336531	8.59e-06	0.00104426	19.1697	-0.007536	0.0135893	0.579201
Gut microbiota abundance (genus Howardella id.2000)	Coronary heart disease || id:ieu-a-7	rs12452946	A	G	NA	-0.105833	0.0228941	3.8e-06	0.00116383	21.3672	0.005449	0.009544	0.568045
Gut microbiota abundance (genus Howardella id.2000)	Coronary heart disease || id:ieu-a-7	rs1484873	G	A	NA	0.227831	0.046335	2.56e-06	0.00131655	24.1746	-0.017848	0.0178399	0.317092
Gut microbiota abundance (genus Howardella id.2000)	Coronary heart disease || id:ieu-a-7	rs17167098	G	A	NA	-0.169366	0.0352068	1.12e-06	0.00126024	23.1394	-0.003301	0.0147125	0.822472
Gut microbiota abundance (genus Howardella id.2000)	Coronary heart disease || id:ieu-a-7	rs2154047	A	C	NA	0.192557	0.0420093	9.97e-06	0.00114428	21.0078	-0.003857	0.0172458	0.82303
Gut microbiota abundance (genus Howardella id.2000)	Coronary heart disease || id:ieu-a-7	rs36081916	T	C	NA	-0.18123	0.0402987	4.7e-06	0.00110154	20.2223	-0.022777	0.0183896	0.215501
Gut microbiota abundance (genus Howardella id.2000)	Coronary heart disease || id:ieu-a-7	rs3791893	A	G	NA	0.147035	0.034023	9.5e-06	0.00101731	18.6745	0.015335	0.014252	0.281931
Gut microbiota abundance (genus Howardella id.2000)	Coronary heart disease || id:ieu-a-7	rs609430	T	G	NA	-0.112045	0.0239328	3.34e-06	0.00119366	21.9155	-0.022033	0.009543	0.0209532
Gut microbiota abundance (genus Howardella id.2000)	Coronary heart disease || id:ieu-a-7	rs61771805	A	T	NA	-0.136779	0.0296811	4.03e-06	0.00115658	21.234	-0.020951	0.0124846	0.093319
Gut microbiota abundance (genus Howardella id.2000)	Coronary heart disease || id:ieu-a-7	rs672217	G	A	NA	0.164146	0.0349993	3.52e-06	0.0011979	21.9935	-0.008294	0.0147799	0.574684
Gut microbiota abundance (genus Howardella id.2000)	Coronary heart disease || id:ieu-a-7	rs901099	T	G	NA	-0.12718	0.0250924	6.53e-07	0.00139877	25.6866	-0.023689	0.0108497	0.0290088
Gut microbiota abundance (genus Hungatella id.11306)	Coronary heart disease || id:ieu-a-7	rs10044993	A	C	NA	-0.139547	0.0316748	8.07e-06	0.00105719	19.4073	-0.014151	0.0131581	0.282169
Gut microbiota abundance (genus Hungatella id.11306)	Coronary heart disease || id:ieu-a-7	rs13128780	T	C	NA	-0.149725	0.0312777	1.75e-06	0.00124789	22.9125	-0.005784	0.0127366	0.649739
Gut microbiota abundance (genus Hungatella id.11306)	Coronary heart disease || id:ieu-a-7	rs13249325	T	G	NA	-0.100023	0.0225883	9.69e-06	0.001068	19.6058	-0.005128	0.009783	0.600159
Gut microbiota abundance (genus Hungatella id.11306)	Coronary heart disease || id:ieu-a-7	rs17092615	G	A	NA	0.152235	0.0337867	7.38e-06	0.00110575	20.2997	0.011883	0.0158803	0.454288
Gut microbiota abundance (genus Hungatella id.11306)	Coronary heart disease || id:ieu-a-7	rs72759041	G	T	NA	-0.126025	0.0282242	3.86e-06	0.00108592	19.9353	0.015985	0.0147853	0.279635
Gut microbiota abundance (genus Intestinibacter id.11345)	Coronary heart disease || id:ieu-a-7	rs10805326	A	G	NA	-0.0775151	0.0139665	3.55e-08	0.00167675	30.8	-0.007344	0.01016	0.469779
Gut microbiota abundance (genus Intestinibacter id.11345)	Coronary heart disease || id:ieu-a-7	rs11109097	T	C	NA	-0.0624272	0.0138539	5.49e-06	0.00110592	20.3028	-0.010632	0.0098558	0.280697
Gut microbiota abundance (genus Intestinibacter id.11345)	Coronary heart disease || id:ieu-a-7	rs118030283	G	A	NA	-0.151829	0.0324471	2.67e-06	0.00119245	21.8933	0.0415	0.024325	0.0879974
Gut microbiota abundance (genus Intestinibacter id.11345)	Coronary heart disease || id:ieu-a-7	rs16938435	T	C	NA	-0.112189	0.0235439	1.8e-06	0.00123654	22.7037	-0.004308	0.014706	0.769568
Gut microbiota abundance (genus Intestinibacter id.11345)	Coronary heart disease || id:ieu-a-7	rs2098844	T	C	NA	0.0575295	0.0128416	6.79e-06	0.00109312	20.0676	-0.015352	0.0098906	0.120617
Gut microbiota abundance (genus Intestinibacter id.11345)	Coronary heart disease || id:ieu-a-7	rs2702387	G	A	NA	-0.0608559	0.0132145	4.26e-06	0.00115505	21.2059	-0.003026	0.0095994	0.752589
Gut microbiota abundance (genus Intestinibacter id.11345)	Coronary heart disease || id:ieu-a-7	rs4327025	G	A	NA	-0.0810346	0.0154397	1.64e-07	0.00149973	27.5433	0.020823	0.0109551	0.0573337
Gut microbiota abundance (genus Intestinibacter id.11345)	Coronary heart disease || id:ieu-a-7	rs447950	A	G	NA	0.0628342	0.0136652	5.64e-06	0.00115149	21.1404	0.004294	0.0097331	0.659084
Gut microbiota abundance (genus Intestinibacter id.11345)	Coronary heart disease || id:ieu-a-7	rs478972	C	T	NA	0.142681	0.0297116	1.82e-06	0.00125584	23.0586	0.025288	0.0224827	0.260684
Gut microbiota abundance (genus Intestinibacter id.11345)	Coronary heart disease || id:ieu-a-7	rs6062862	A	G	NA	0.0924508	0.0204658	6.68e-06	0.00111143	20.4041	-0.015199	0.0178834	0.395384
Gut microbiota abundance (genus Intestinibacter id.11345)	Coronary heart disease || id:ieu-a-7	rs62430350	T	C	NA	0.151096	0.0351476	6.84e-06	0.00100665	18.4785	0.027754	0.0246824	0.260824
Gut microbiota abundance (genus Intestinibacter id.11345)	Coronary heart disease || id:ieu-a-7	rs68093214	C	T	NA	0.0662258	0.0149877	9.26e-06	0.00106346	19.5226	-0.021597	0.0115873	0.0623433
Gut microbiota abundance (genus Intestinibacter id.11345)	Coronary heart disease || id:ieu-a-7	rs6875660	C	T	NA	0.0890455	0.0193905	3.06e-06	0.00114854	21.0862	-0.007029	0.013258	0.595994
Gut microbiota abundance (genus Intestinibacter id.11345)	Coronary heart disease || id:ieu-a-7	rs893394	G	A	NA	0.0583322	0.0130729	7.85e-06	0.00108443	19.9079	0.011799	0.0101274	0.243994
Gut microbiota abundance (genus Intestinibacter id.11345)	Coronary heart disease || id:ieu-a-7	rs9348442	C	T	NA	0.099082	0.0221625	6.26e-06	0.00108863	19.985	-0.027047	0.0140358	0.0539796
Gut microbiota abundance (genus Intestinimonas id.2062)	Coronary heart disease || id:ieu-a-7	rs1000888	C	G	NA	-0.0585038	0.013219	9.71e-06	0.00106686	19.585	-0.015461	0.0096983	0.110892
Gut microbiota abundance (genus Intestinimonas id.2062)	Coronary heart disease || id:ieu-a-7	rs10262702	T	C	NA	0.0918017	0.0194885	2.06e-06	0.00120843	22.1869	-0.007423	0.0151742	0.624711
Gut microbiota abundance (genus Intestinimonas id.2062)	Coronary heart disease || id:ieu-a-7	rs11258178	A	G	NA	0.0660742	0.0134139	6.98e-07	0.00132124	24.2609	-0.00378	0.0097081	0.697005
Gut microbiota abundance (genus Intestinimonas id.2062)	Coronary heart disease || id:ieu-a-7	rs12226153	A	G	NA	-0.151142	0.0306922	5.12e-07	0.00132051	24.2475	0.011496	0.0206914	0.578489
Gut microbiota abundance (genus Intestinimonas id.2062)	Coronary heart disease || id:ieu-a-7	rs12566247	T	A	NA	0.0637084	0.0135355	2.19e-06	0.00120648	22.1512	-0.021697	0.0100416	0.0307171
Gut microbiota abundance (genus Intestinimonas id.2062)	Coronary heart disease || id:ieu-a-7	rs17067892	C	T	NA	0.107194	0.0250013	6.38e-06	0.00100134	18.381	0.001702	0.017287	0.921571
Gut microbiota abundance (genus Intestinimonas id.2062)	Coronary heart disease || id:ieu-a-7	rs1859797	G	A	NA	0.060368	0.0131793	4.12e-06	0.0011427	20.9788	0.003467	0.0095755	0.7173
Gut microbiota abundance (genus Intestinimonas id.2062)	Coronary heart disease || id:ieu-a-7	rs2276760	A	G	NA	-0.0685233	0.0152546	7.84e-06	0.001099	20.1756	-0.000382	0.0110963	0.972538
Gut microbiota abundance (genus Intestinimonas id.2062)	Coronary heart disease || id:ieu-a-7	rs2731794	C	T	NA	0.120632	0.0257529	1.92e-06	0.00119496	21.9394	-0.020757	0.0196095	0.289819
Gut microbiota abundance (genus Intestinimonas id.2062)	Coronary heart disease || id:ieu-a-7	rs2930225	T	G	NA	-0.0729524	0.0152948	1.35e-06	0.00123895	22.7481	-0.005177	0.0120838	0.668341
Gut microbiota abundance (genus Intestinimonas id.2062)	Coronary heart disease || id:ieu-a-7	rs4113676	A	C	NA	-0.218507	0.0490152	7.42e-06	0.00108243	19.8711	-0.010904	0.0300226	0.71646
Gut microbiota abundance (genus Intestinimonas id.2062)	Coronary heart disease || id:ieu-a-7	rs4784055	T	C	NA	-0.175324	0.038599	8.72e-07	0.00112368	20.6292	-0.021046	0.0185449	0.256432
Gut microbiota abundance (genus Intestinimonas id.2062)	Coronary heart disease || id:ieu-a-7	rs62240188	G	A	NA	0.130074	0.0267179	2.2e-06	0.00129067	23.6989	0.013681	0.0238862	0.566808
Gut microbiota abundance (genus Intestinimonas id.2062)	Coronary heart disease || id:ieu-a-7	rs62427239	C	A	NA	0.162658	0.0367647	9.41e-06	0.00106617	19.5723	-0.024632	0.0278326	0.376154
Gut microbiota abundance (genus Intestinimonas id.2062)	Coronary heart disease || id:ieu-a-7	rs6934519	C	T	NA	0.0692373	0.0151154	8.57e-06	0.00114273	20.9794	0.002045	0.0107737	0.849455
Gut microbiota abundance (genus Intestinimonas id.2062)	Coronary heart disease || id:ieu-a-7	rs716604	A	G	NA	0.0818068	0.0165992	8.57e-07	0.00132261	24.2861	0.006939	0.0122369	0.570678
Gut microbiota abundance (genus Intestinimonas id.2062)	Coronary heart disease || id:ieu-a-7	rs7170984	T	C	NA	-0.0658116	0.0140767	2.98e-06	0.00119038	21.8553	-0.005051	0.0108182	0.640574
Gut microbiota abundance (genus Intestinimonas id.2062)	Coronary heart disease || id:ieu-a-7	rs72982915	C	T	NA	0.183158	0.0402743	4.91e-06	0.00112644	20.6799	-0.004543	0.0230921	0.844036
Gut microbiota abundance (genus Intestinimonas id.2062)	Coronary heart disease || id:ieu-a-7	rs9823439	C	T	NA	0.0581947	0.0131455	9.86e-06	0.00106745	19.5959	0.003159	0.0101795	0.75631
Gut microbiota abundance (genus Intestinimonas id.2062)	Coronary heart disease || id:ieu-a-7	rs994794	G	C	NA	-0.141905	0.0315074	7.31e-06	0.00110482	20.2826	-0.032883	0.02299	0.152626
Gut microbiota abundance (genus Lachnoclostridium id.11308)	Coronary heart disease || id:ieu-a-7	rs1031599	T	G	NA	0.078627	0.0175644	6.31e-06	0.00109145	20.0368	-0.02464	0.0141347	0.0812924
Gut microbiota abundance (genus Lachnoclostridium id.11308)	Coronary heart disease || id:ieu-a-7	rs12566975	T	C	NA	-0.0468097	0.0105787	9.57e-06	0.00106646	19.5776	-0.00716	0.0092149	0.437158
Gut microbiota abundance (genus Lachnoclostridium id.11308)	Coronary heart disease || id:ieu-a-7	rs1528479	A	G	NA	0.0497799	0.0111919	9.64e-06	0.00107754	19.7812	-0.005842	0.0102566	0.568962
Gut microbiota abundance (genus Lachnoclostridium id.11308)	Coronary heart disease || id:ieu-a-7	rs1997204	C	T	NA	0.108075	0.0242022	5.97e-06	0.0010861	19.9385	0.014681	0.0206697	0.477539
Gut microbiota abundance (genus Lachnoclostridium id.11308)	Coronary heart disease || id:ieu-a-7	rs2385421	A	G	NA	0.0746186	0.0180734	7.14e-06	0.000928564	17.0438	0.00924	0.0167787	0.581839
Gut microbiota abundance (genus Lachnoclostridium id.11308)	Coronary heart disease || id:ieu-a-7	rs3821998	C	A	NA	-0.0864066	0.0192519	6.72e-06	0.00109716	20.1418	-0.010824	0.01638	0.508737
Gut microbiota abundance (genus Lachnoclostridium id.11308)	Coronary heart disease || id:ieu-a-7	rs4738679	A	G	NA	0.0520267	0.011404	4.42e-06	0.00113356	20.8109	0.001086	0.0098102	0.911853
Gut microbiota abundance (genus Lachnoclostridium id.11308)	Coronary heart disease || id:ieu-a-7	rs6112314	A	C	NA	-0.0561715	0.0108174	2.43e-07	0.00146808	26.9612	-0.020241	0.0093474	0.0303564
Gut microbiota abundance (genus Lachnoclostridium id.11308)	Coronary heart disease || id:ieu-a-7	rs615997	T	C	NA	0.0511752	0.0106491	2.03e-06	0.00125761	23.0912	-0.006843	0.0094452	0.468762
Gut microbiota abundance (genus Lachnoclostridium id.11308)	Coronary heart disease || id:ieu-a-7	rs62028349	G	C	NA	0.0469989	0.0105971	9.17e-06	0.00107136	19.6677	0.002692	0.0093203	0.772709
Gut microbiota abundance (genus Lachnoclostridium id.11308)	Coronary heart disease || id:ieu-a-7	rs62285313	A	G	NA	0.0864203	0.0181565	1.58e-06	0.00123376	22.6527	0.006926	0.018835	0.713081
Gut microbiota abundance (genus Lachnoclostridium id.11308)	Coronary heart disease || id:ieu-a-7	rs72829893	G	T	NA	0.117472	0.0268103	5.58e-06	0.00104571	19.1963	0.007094	0.0211792	0.737661
Gut microbiota abundance (genus Lachnoclostridium id.11308)	Coronary heart disease || id:ieu-a-7	rs78068103	A	G	NA	0.0886199	0.0194248	3.67e-06	0.00113359	20.8114	0.035943	0.0163637	0.0280556
Gut microbiota abundance (genus Lachnoclostridium id.11308)	Coronary heart disease || id:ieu-a-7	rs789029	C	T	NA	-0.0641288	0.0137974	3.75e-06	0.00117652	21.6005	0.008071	0.0114157	0.479561
Gut microbiota abundance (genus Lachnospiraceae FCS020 group id.11314)	Coronary heart disease || id:ieu-a-7	rs10093861	G	A	NA	-0.0568869	0.0121152	3.06e-06	0.00120072	22.0453	-0.016721	0.0093051	0.0723386
Gut microbiota abundance (genus Lachnospiraceae FCS020 group id.11314)	Coronary heart disease || id:ieu-a-7	rs113859143	G	C	NA	-0.108906	0.0242055	2.55e-06	0.00110255	20.2408	0.018874	0.0171893	0.2722
Gut microbiota abundance (genus Lachnospiraceae FCS020 group id.11314)	Coronary heart disease || id:ieu-a-7	rs12078956	C	G	NA	0.106101	0.0222904	2.15e-06	0.00123387	22.6546	0.00763	0.0180626	0.672719
Gut microbiota abundance (genus Lachnospiraceae FCS020 group id.11314)	Coronary heart disease || id:ieu-a-7	rs1254846	A	G	NA	-0.105963	0.0232501	5.6e-06	0.00113127	20.7688	-0.009309	0.0182451	0.609898
Gut microbiota abundance (genus Lachnospiraceae FCS020 group id.11314)	Coronary heart disease || id:ieu-a-7	rs1363769	C	T	NA	0.200628	0.0449372	1.58e-06	0.00108568	19.9308	-0.016531	0.0181376	0.362073
Gut microbiota abundance (genus Lachnospiraceae FCS020 group id.11314)	Coronary heart disease || id:ieu-a-7	rs2322265	C	T	NA	-0.0666305	0.0141577	5.21e-06	0.00120625	22.1469	0.006481	0.0111474	0.560977
Gut microbiota abundance (genus Lachnospiraceae FCS020 group id.11314)	Coronary heart disease || id:ieu-a-7	rs2862811	C	T	NA	-0.0564927	0.0121736	3.92e-06	0.00117284	21.5327	-0.010374	0.009317	0.265516
Gut microbiota abundance (genus Lachnospiraceae FCS020 group id.11314)	Coronary heart disease || id:ieu-a-7	rs35035870	T	C	NA	-0.190615	0.0414403	2.62e-06	0.00115231	21.1554	-0.015063	0.0236863	0.524817
Gut microbiota abundance (genus Lachnospiraceae FCS020 group id.11314)	Coronary heart disease || id:ieu-a-7	rs369444	C	G	NA	0.125481	0.0259008	3.15e-06	0.00127813	23.4683	0.001363	0.0178508	0.939137
Gut microbiota abundance (genus Lachnospiraceae FCS020 group id.11314)	Coronary heart disease || id:ieu-a-7	rs3999074	G	T	NA	-0.0550587	0.0121847	6.55e-06	0.00111209	20.4162	-0.014209	0.0092399	0.1241
Gut microbiota abundance (genus Lachnospiraceae FCS020 group id.11314)	Coronary heart disease || id:ieu-a-7	rs4452603	T	G	NA	0.0604208	0.0135965	8.98e-06	0.0010756	19.7456	-0.001339	0.0114222	0.90668
Gut microbiota abundance (genus Lachnospiraceae FCS020 group id.11314)	Coronary heart disease || id:ieu-a-7	rs7249113	G	A	NA	0.0679483	0.0133496	3.72e-07	0.00141061	25.9044	0.002759	0.0107954	0.798282
Gut microbiota abundance (genus Lachnospiraceae FCS020 group id.11314)	Coronary heart disease || id:ieu-a-7	rs72793667	A	G	NA	-0.116881	0.0246589	1.63e-06	0.00122352	22.4643	0.014999	0.0231334	0.516746
Gut microbiota abundance (genus Lachnospiraceae FCS020 group id.11314)	Coronary heart disease || id:ieu-a-7	rs9308097	G	A	NA	-0.055381	0.0123659	7.47e-06	0.00109244	20.055	-0.008841	0.0099547	0.374473
Gut microbiota abundance (genus Lachnospiraceae FCS020 group id.11314)	Coronary heart disease || id:ieu-a-7	rs9788306	C	T	NA	-0.062804	0.0130744	1.39e-06	0.00125657	23.0719	-0.00115	0.010349	0.91152
Gut microbiota abundance (genus Lachnospiraceae FCS020 group id.11314)	Coronary heart disease || id:ieu-a-7	rs9919338	G	C	NA	-0.0553339	0.0120621	4.91e-06	0.00114614	21.0421	0.015121	0.0091877	0.0998091
Gut microbiota abundance (genus Lachnospiraceae NC2004 group id.11316)	Coronary heart disease || id:ieu-a-7	rs117467633	T	C	NA	-0.169687	0.0383169	9.13e-06	0.0010682	19.6096	-0.018243	0.0282791	0.518859
Gut microbiota abundance (genus Lachnospiraceae NC2004 group id.11316)	Coronary heart disease || id:ieu-a-7	rs12127733	G	A	NA	0.115182	0.0246006	3.11e-06	0.00119388	21.9195	0.005565	0.012452	0.654936
Gut microbiota abundance (genus Lachnospiraceae NC2004 group id.11316)	Coronary heart disease || id:ieu-a-7	rs12208226	C	A	NA	-0.154739	0.0340372	9.75e-06	0.00112565	20.6654	0.033883	0.0165766	0.0409506
Gut microbiota abundance (genus Lachnospiraceae NC2004 group id.11316)	Coronary heart disease || id:ieu-a-7	rs12863463	G	A	NA	-0.156365	0.0345372	6.04e-06	0.0011164	20.4955	-0.013424	0.0173696	0.439614
Gut microbiota abundance (genus Lachnospiraceae NC2004 group id.11316)	Coronary heart disease || id:ieu-a-7	rs1331592	G	C	NA	-0.0948806	0.0208369	5.34e-06	0.00112927	20.732	0.003371	0.0105347	0.748976
Gut microbiota abundance (genus Lachnospiraceae NC2004 group id.11316)	Coronary heart disease || id:ieu-a-7	rs17067076	G	A	NA	-0.154631	0.0352194	5.61e-06	0.00104996	19.2744	0.004851	0.016191	0.764473
Gut microbiota abundance (genus Lachnospiraceae NC2004 group id.11316)	Coronary heart disease || id:ieu-a-7	rs1928659	T	C	NA	0.102522	0.0226445	6.17e-06	0.00111641	20.4956	-0.001891	0.0116731	0.871309
Gut microbiota abundance (genus Lachnospiraceae NC2004 group id.11316)	Coronary heart disease || id:ieu-a-7	rs1929743	T	C	NA	0.0837206	0.0190318	9.06e-06	0.00105402	19.349	-0.002918	0.0097939	0.765748
Gut microbiota abundance (genus Lachnospiraceae NC2004 group id.11316)	Coronary heart disease || id:ieu-a-7	rs3756315	A	G	NA	-0.0883469	0.0188397	3.33e-06	0.00119761	21.9881	-0.005227	0.0100057	0.601391
Gut microbiota abundance (genus Lachnospiraceae NC2004 group id.11316)	Coronary heart disease || id:ieu-a-7	rs6116753	G	A	NA	0.0994748	0.0209139	2.92e-06	0.00123203	22.6208	0.009414	0.0109844	0.391428
Gut microbiota abundance (genus Lachnospiraceae ND3007 group id.11317)	Coronary heart disease || id:ieu-a-7	rs13110238	C	G	NA	-0.0636978	0.0142041	4.48e-06	0.00109533	20.1082	0.003586	0.014315	0.802195
Gut microbiota abundance (genus Lachnospiraceae ND3007 group id.11317)	Coronary heart disease || id:ieu-a-7	rs2861203	G	A	NA	0.0572304	0.0127279	7.37e-06	0.00110119	20.2159	0.018327	0.0109616	0.0945388
Gut microbiota abundance (genus Lachnospiraceae ND3007 group id.11317)	Coronary heart disease || id:ieu-a-7	rs72776675	T	C	NA	-0.0647067	0.014797	8.72e-06	0.0010416	19.1207	0.00349	0.0138707	0.801343
Gut microbiota abundance (genus Lachnospiraceae ND3007 group id.11317)	Coronary heart disease || id:ieu-a-7	rs9932954	A	G	NA	-0.0561864	0.0115984	1.25e-06	0.00127794	23.4649	0.027814	0.0110909	0.0121479
Gut microbiota abundance (genus Lachnospiraceae NK4A136 group id.11319)	Coronary heart disease || id:ieu-a-7	rs10952110	G	T	NA	0.0487709	0.0109614	9.08e-06	0.00107826	19.7944	0.007424	0.0095017	0.434605
Gut microbiota abundance (genus Lachnospiraceae NK4A136 group id.11319)	Coronary heart disease || id:ieu-a-7	rs11263806	A	G	NA	-0.0524615	0.0116758	5.07e-06	0.00109959	20.1865	0.007788	0.0103522	0.451869
Gut microbiota abundance (genus Lachnospiraceae NK4A136 group id.11319)	Coronary heart disease || id:ieu-a-7	rs12362320	G	C	NA	0.0573168	0.0115466	8.04e-07	0.00134175	24.6382	-0.013901	0.0108335	0.199438
Gut microbiota abundance (genus Lachnospiraceae NK4A136 group id.11319)	Coronary heart disease || id:ieu-a-7	rs12611395	G	A	NA	0.0902532	0.0199652	5.83e-06	0.001113	20.4329	0.009408	0.0192499	0.625033
Gut microbiota abundance (genus Lachnospiraceae NK4A136 group id.11319)	Coronary heart disease || id:ieu-a-7	rs160061	G	A	NA	-0.0513831	0.0108094	2.12e-06	0.00123056	22.5938	-0.001376	0.0092529	0.881783
Gut microbiota abundance (genus Lachnospiraceae NK4A136 group id.11319)	Coronary heart disease || id:ieu-a-7	rs28540839	A	C	NA	0.0508285	0.0110591	9.34e-06	0.00115047	21.1216	-0.013919	0.0094398	0.140345
Gut microbiota abundance (genus Lachnospiraceae NK4A136 group id.11319)	Coronary heart disease || id:ieu-a-7	rs2880566	T	C	NA	0.0599578	0.0134693	5.61e-06	0.00107928	19.8132	-0.011895	0.0126997	0.348945
Gut microbiota abundance (genus Lachnospiraceae NK4A136 group id.11319)	Coronary heart disease || id:ieu-a-7	rs4955932	T	C	NA	-0.0492283	0.0109388	7.05e-06	0.00110309	20.2508	-0.010695	0.0100709	0.288248
Gut microbiota abundance (genus Lachnospiraceae NK4A136 group id.11319)	Coronary heart disease || id:ieu-a-7	rs59805249	T	C	NA	0.0936162	0.0207982	9.45e-06	0.0011035	20.2583	-0.001608	0.016645	0.92304
Gut microbiota abundance (genus Lachnospiraceae NK4A136 group id.11319)	Coronary heart disease || id:ieu-a-7	rs68104925	T	C	NA	-0.0549104	0.0115385	2.37e-06	0.00123332	22.6445	0.004913	0.0096733	0.611529
Gut microbiota abundance (genus Lachnospiraceae NK4A136 group id.11319)	Coronary heart disease || id:ieu-a-7	rs7073658	G	T	NA	0.0499621	0.0109693	5.27e-06	0.00112988	20.7432	0.013412	0.0094745	0.156896
Gut microbiota abundance (genus Lachnospiraceae NK4A136 group id.11319)	Coronary heart disease || id:ieu-a-7	rs73044693	A	G	NA	-0.10758	0.0229884	3.57e-06	0.00119269	21.8977	-0.033267	0.0252364	0.187432
Gut microbiota abundance (genus Lachnospiraceae NK4A136 group id.11319)	Coronary heart disease || id:ieu-a-7	rs7616165	G	T	NA	-0.230542	0.0483465	2.77e-06	0.00123832	22.7365	0.008864	0.0234712	0.705687
Gut microbiota abundance (genus Lachnospiraceae NK4A136 group id.11319)	Coronary heart disease || id:ieu-a-7	rs76193507	A	G	NA	-0.22973	0.0499776	2.93e-06	0.00115076	21.127	-0.02901	0.0223502	0.194296
Gut microbiota abundance (genus Lachnospiraceae NK4A136 group id.11319)	Coronary heart disease || id:ieu-a-7	rs7832116	A	G	NA	-0.0714756	0.0151703	3.57e-06	0.00120893	22.1963	0.008686	0.0122912	0.479764
Gut microbiota abundance (genus Lachnospiraceae NK4A136 group id.11319)	Coronary heart disease || id:ieu-a-7	rs954878	A	G	NA	-0.0520656	0.0109082	1.78e-06	0.00124067	22.7797	0.001795	0.0094941	0.850042
Gut microbiota abundance (genus Lachnospiraceae UCG001 id.11321)	Coronary heart disease || id:ieu-a-7	rs10815577	C	G	NA	-0.0683706	0.0143691	1.72e-06	0.00123295	22.6377	-0.003306	0.0095918	0.730343
Gut microbiota abundance (genus Lachnospiraceae UCG001 id.11321)	Coronary heart disease || id:ieu-a-7	rs2050911	G	A	NA	0.0751466	0.0153934	1.11e-06	0.00129774	23.8288	-0.004613	0.0102849	0.653776
Gut microbiota abundance (genus Lachnospiraceae UCG001 id.11321)	Coronary heart disease || id:ieu-a-7	rs2371284	C	T	NA	0.0761893	0.0170127	7.56e-06	0.00109236	20.0537	-0.019303	0.0116884	0.0986416
Gut microbiota abundance (genus Lachnospiraceae UCG001 id.11321)	Coronary heart disease || id:ieu-a-7	rs437876	T	C	NA	0.0784637	0.0144768	7.17e-08	0.00159918	29.3728	-0.018459	0.0101534	0.0690637
Gut microbiota abundance (genus Lachnospiraceae UCG001 id.11321)	Coronary heart disease || id:ieu-a-7	rs4981345	T	C	NA	-0.0681973	0.0149831	6.09e-06	0.00112834	20.7149	-0.012992	0.009947	0.191513
Gut microbiota abundance (genus Lachnospiraceae UCG001 id.11321)	Coronary heart disease || id:ieu-a-7	rs573933	T	C	NA	-0.107898	0.0232346	3.11e-06	0.00117448	21.563	-0.02362	0.0153556	0.124
Gut microbiota abundance (genus Lachnospiraceae UCG001 id.11321)	Coronary heart disease || id:ieu-a-7	rs62496417	T	G	NA	-0.0748504	0.0165681	5.88e-06	0.00111163	20.4078	0.001086	0.0110312	0.921576
Gut microbiota abundance (genus Lachnospiraceae UCG001 id.11321)	Coronary heart disease || id:ieu-a-7	rs7213933	T	A	NA	-0.0816269	0.01838	9.02e-06	0.00107426	19.721	-0.001423	0.0117231	0.903387
Gut microbiota abundance (genus Lachnospiraceae UCG001 id.11321)	Coronary heart disease || id:ieu-a-7	rs7341608	T	C	NA	-0.0784757	0.0177648	9.48e-06	0.00106289	19.512	-0.009886	0.0120544	0.412152
Gut microbiota abundance (genus Lachnospiraceae UCG001 id.11321)	Coronary heart disease || id:ieu-a-7	rs74034332	G	A	NA	0.168045	0.0382637	3.33e-06	0.00105056	19.2855	0.0232	0.0237623	0.328899
Gut microbiota abundance (genus Lachnospiraceae UCG001 id.11321)	Coronary heart disease || id:ieu-a-7	rs78848836	A	G	NA	-0.118868	0.0259753	3.38e-06	0.00114055	20.9393	0.006791	0.0181593	0.708428
Gut microbiota abundance (genus Lachnospiraceae UCG001 id.11321)	Coronary heart disease || id:ieu-a-7	rs79476906	T	A	NA	-0.087088	0.0197008	8.27e-06	0.00106436	19.539	0.017072	0.0132787	0.198558
Gut microbiota abundance (genus Lachnospiraceae UCG001 id.11321)	Coronary heart disease || id:ieu-a-7	rs8104225	A	G	NA	0.0892098	0.0197665	8.04e-06	0.00110939	20.3666	-0.003844	0.0192923	0.842067
Gut microbiota abundance (genus Lachnospiraceae UCG001 id.11321)	Coronary heart disease || id:ieu-a-7	rs9403580	C	T	NA	0.107801	0.0229777	3.47e-06	0.0011987	22.0082	-0.001872	0.0135394	0.890032
Gut microbiota abundance (genus Lachnospiraceae UCG001 id.11321)	Coronary heart disease || id:ieu-a-7	rs985416	T	C	NA	-0.0970258	0.0181807	1.46e-07	0.00155053	28.4778	0.005254	0.0131353	0.689163
Gut microbiota abundance (genus Lachnospiraceae UCG004 id.11324)	Coronary heart disease || id:ieu-a-7	rs11128180	A	G	NA	0.0648288	0.0140126	4.52e-06	0.00116572	21.4018	-0.00239	0.0112462	0.831705
Gut microbiota abundance (genus Lachnospiraceae UCG004 id.11324)	Coronary heart disease || id:ieu-a-7	rs12072562	T	C	NA	0.133104	0.0303566	7.07e-06	0.00104718	19.2233	-0.000816	0.0214225	0.969615
Gut microbiota abundance (genus Lachnospiraceae UCG004 id.11324)	Coronary heart disease || id:ieu-a-7	rs12673420	G	A	NA	0.0554351	0.0118375	2.98e-06	0.00119435	21.9282	0.004595	0.009329	0.622329
Gut microbiota abundance (genus Lachnospiraceae UCG004 id.11324)	Coronary heart disease || id:ieu-a-7	rs12747809	A	G	NA	0.062197	0.0125685	8.65e-07	0.0013335	24.4864	-0.002582	0.0098525	0.793272
Gut microbiota abundance (genus Lachnospiraceae UCG004 id.11324)	Coronary heart disease || id:ieu-a-7	rs12894272	G	A	NA	-0.0579792	0.0125229	4.34e-06	0.00116742	21.4332	-0.00749	0.0098134	0.445321
Gut microbiota abundance (genus Lachnospiraceae UCG004 id.11324)	Coronary heart disease || id:ieu-a-7	rs233486	G	A	NA	0.0799088	0.017766	6.28e-06	0.00110187	20.2284	0.006171	0.014618	0.672916
Gut microbiota abundance (genus Lachnospiraceae UCG004 id.11324)	Coronary heart disease || id:ieu-a-7	rs2444793	T	C	NA	0.0542433	0.0118188	4.77e-06	0.00114722	21.0619	0.013491	0.009241	0.144314
Gut microbiota abundance (genus Lachnospiraceae UCG004 id.11324)	Coronary heart disease || id:ieu-a-7	rs2706242	G	C	NA	-0.0901399	0.0199712	9.84e-06	0.00110954	20.3694	-0.011547	0.0160541	0.471984
Gut microbiota abundance (genus Lachnospiraceae UCG004 id.11324)	Coronary heart disease || id:ieu-a-7	rs2726805	A	G	NA	0.0548397	0.0120844	6.3e-06	0.00112164	20.5917	0.000304	0.0103609	0.976593
Gut microbiota abundance (genus Lachnospiraceae UCG004 id.11324)	Coronary heart disease || id:ieu-a-7	rs2882478	G	A	NA	-0.0577091	0.0118338	1.21e-06	0.00129502	23.779	0.010592	0.0093985	0.259746
Gut microbiota abundance (genus Lachnospiraceae UCG004 id.11324)	Coronary heart disease || id:ieu-a-7	rs35182105	A	G	NA	-0.109724	0.024221	4.87e-06	0.00111772	20.5197	-0.029318	0.0213866	0.17042
Gut microbiota abundance (genus Lachnospiraceae UCG004 id.11324)	Coronary heart disease || id:ieu-a-7	rs6656451	T	C	NA	0.05436	0.011947	5.57e-06	0.00112759	20.7011	-0.005285	0.0095451	0.579794
Gut microbiota abundance (genus Lachnospiraceae UCG004 id.11324)	Coronary heart disease || id:ieu-a-7	rs7629954	A	G	NA	0.108441	0.023825	5.77e-06	0.00112832	20.7145	0.000306	0.0187101	0.986951
Gut microbiota abundance (genus Lachnospiraceae UCG008 id.11328)	Coronary heart disease || id:ieu-a-7	rs10741777	T	C	NA	-0.0973842	0.0194791	7.69e-07	0.00136097	24.9915	-0.006861	0.010664	0.519978
Gut microbiota abundance (genus Lachnospiraceae UCG008 id.11328)	Coronary heart disease || id:ieu-a-7	rs10793103	T	C	NA	-0.0974344	0.0181279	9.35e-08	0.0015727	28.8857	-0.00372	0.0099612	0.708814
Gut microbiota abundance (genus Lachnospiraceae UCG008 id.11328)	Coronary heart disease || id:ieu-a-7	rs10801803	G	A	NA	-0.117029	0.0243085	1.4e-06	0.00126218	23.1752	0.019462	0.012742	0.126665
Gut microbiota abundance (genus Lachnospiraceae UCG008 id.11328)	Coronary heart disease || id:ieu-a-7	rs13024781	T	C	NA	-0.0798769	0.0168846	2.29e-06	0.0012188	22.3776	0.002897	0.0094387	0.758897
Gut microbiota abundance (genus Lachnospiraceae UCG008 id.11328)	Coronary heart disease || id:ieu-a-7	rs57091572	A	G	NA	-0.110443	0.0235801	2.86e-06	0.00119472	21.935	-0.005308	0.0135318	0.694864
Gut microbiota abundance (genus Lachnospiraceae UCG008 id.11328)	Coronary heart disease || id:ieu-a-7	rs57254474	G	A	NA	0.0886512	0.0199045	6.92e-06	0.00108043	19.8344	0.008361	0.0112082	0.455685
Gut microbiota abundance (genus Lachnospiraceae UCG008 id.11328)	Coronary heart disease || id:ieu-a-7	rs61944774	A	G	NA	0.179838	0.0393797	6.34e-06	0.00113586	20.8531	-0.00391	0.0254059	0.877687
Gut microbiota abundance (genus Lachnospiraceae UCG008 id.11328)	Coronary heart disease || id:ieu-a-7	rs62277846	C	T	NA	0.102292	0.0212319	1.59e-06	0.00126403	23.2091	0.006856	0.0121674	0.573113
Gut microbiota abundance (genus Lachnospiraceae UCG008 id.11328)	Coronary heart disease || id:ieu-a-7	rs67078837	T	C	NA	-0.0845848	0.0170693	7.68e-07	0.00133713	24.5531	0.002505	0.0093615	0.78902
Gut microbiota abundance (genus Lachnospiraceae UCG008 id.11328)	Coronary heart disease || id:ieu-a-7	rs75356640	G	A	NA	0.136523	0.0303128	9.83e-06	0.00110479	20.2821	-0.004734	0.0196236	0.809369
Gut microbiota abundance (genus Lachnospiraceae UCG008 id.11328)	Coronary heart disease || id:ieu-a-7	rs955844	A	C	NA	0.112064	0.0228369	1.81e-06	0.00131126	24.0775	-0.010173	0.013421	0.448455
Gut microbiota abundance (genus Lachnospiraceae UCG008 id.11328)	Coronary heart disease || id:ieu-a-7	rs9873555	G	C	NA	-0.121162	0.0233467	2.41e-07	0.00146638	26.9299	0.011793	0.0138674	0.395097
Gut microbiota abundance (genus Lachnospiraceae UCG010 id.11330)	Coronary heart disease || id:ieu-a-7	rs10414815	C	T	NA	-0.10453	0.0230253	4.24e-06	0.00112249	20.6074	0.062764	0.0231486	0.00670085
Gut microbiota abundance (genus Lachnospiraceae UCG010 id.11330)	Coronary heart disease || id:ieu-a-7	rs11192447	A	G	NA	0.126592	0.024345	4.69e-07	0.00147216	27.0362	-0.004616	0.0179225	0.796752
Gut microbiota abundance (genus Lachnospiraceae UCG010 id.11330)	Coronary heart disease || id:ieu-a-7	rs12346653	C	T	NA	0.0657686	0.0139569	2.7e-06	0.0012093	22.203	-0.003283	0.010186	0.747223
Gut microbiota abundance (genus Lachnospiraceae UCG010 id.11330)	Coronary heart disease || id:ieu-a-7	rs17730011	G	A	NA	-0.0702357	0.015706	7.85e-06	0.00108921	19.9957	-0.010658	0.0120642	0.376999
Gut microbiota abundance (genus Lachnospiraceae UCG010 id.11330)	Coronary heart disease || id:ieu-a-7	rs2153460	A	T	NA	-0.0684038	0.0156562	9.17e-06	0.00103977	19.0871	0.009759	0.0119903	0.415699
Gut microbiota abundance (genus Lachnospiraceae UCG010 id.11330)	Coronary heart disease || id:ieu-a-7	rs2833528	T	C	NA	0.0562148	0.0127763	9.92e-06	0.00105447	19.3573	-0.006081	0.00982	0.535752
Gut microbiota abundance (genus Lachnospiraceae UCG010 id.11330)	Coronary heart disease || id:ieu-a-7	rs336138	G	T	NA	0.0779543	0.0171865	7.48e-06	0.00112052	20.5711	0.007001	0.012565	0.577402
Gut microbiota abundance (genus Lachnospiraceae UCG010 id.11330)	Coronary heart disease || id:ieu-a-7	rs4576377	C	A	NA	0.0572001	0.0127043	7.63e-06	0.00110411	20.2696	-0.004427	0.0097667	0.650351
Gut microbiota abundance (genus Lachnospiraceae UCG010 id.11330)	Coronary heart disease || id:ieu-a-7	rs72761829	A	T	NA	0.111884	0.0238893	2.58e-06	0.00119457	21.9322	-0.031879	0.0201483	0.1136
Gut microbiota abundance (genus Lachnospiraceae UCG010 id.11330)	Coronary heart disease || id:ieu-a-7	rs72894957	G	A	NA	0.222263	0.0486425	5.68e-06	0.00113713	20.8764	0.013264	0.0237862	0.577095
Gut microbiota abundance (genus Lachnospiraceae UCG010 id.11330)	Coronary heart disease || id:ieu-a-7	rs74315802	G	T	NA	0.0867262	0.0183477	3.19e-06	0.00121677	22.3404	-0.008258	0.0171643	0.630435
Gut microbiota abundance (genus Lachnospiraceae UCG010 id.11330)	Coronary heart disease || id:ieu-a-7	rs9981767	A	C	NA	0.0655062	0.0131994	9.96e-07	0.00134114	24.6269	0.001267	0.0103761	0.902814
Gut microbiota abundance (genus Lachnospira id.2004)	Coronary heart disease || id:ieu-a-7	rs56791201	C	T	NA	-0.051823	0.0110697	2.93e-06	0.00119359	21.9142	0.007308	0.009632	0.448021
Gut microbiota abundance (genus Lactobacillus id.1837)	Coronary heart disease || id:ieu-a-7	rs11674854	C	T	NA	-0.0852686	0.0176504	1.59e-06	0.00127092	23.3358	-0.006538	0.0103598	0.527981
Gut microbiota abundance (genus Lactobacillus id.1837)	Coronary heart disease || id:ieu-a-7	rs12693845	C	T	NA	-0.0805447	0.0177429	8.96e-06	0.00112237	20.6052	-0.015937	0.0112767	0.157575
Gut microbiota abundance (genus Lactobacillus id.1837)	Coronary heart disease || id:ieu-a-7	rs1530559	G	A	NA	0.0804001	0.0178207	4.93e-06	0.00110862	20.3524	0.001175	0.011583	0.9192
Gut microbiota abundance (genus Lactobacillus id.1837)	Coronary heart disease || id:ieu-a-7	rs16861661	G	A	NA	-0.183147	0.038148	1.28e-06	0.0012552	23.0467	0.001878	0.0174967	0.914524
Gut microbiota abundance (genus Lactobacillus id.1837)	Coronary heart disease || id:ieu-a-7	rs328312	T	A	NA	0.0815092	0.0169441	1.41e-06	0.00126017	23.1382	-0.004348	0.0093865	0.643209
Gut microbiota abundance (genus Lactobacillus id.1837)	Coronary heart disease || id:ieu-a-7	rs6092149	A	T	NA	-0.0801344	0.017149	3.29e-06	0.00118917	21.833	-0.003736	0.0093453	0.689322
Gut microbiota abundance (genus Lactobacillus id.1837)	Coronary heart disease || id:ieu-a-7	rs62314653	C	A	NA	0.187692	0.0394585	2.24e-06	0.00123218	22.6237	0.008937	0.0204644	0.662322
Gut microbiota abundance (genus Lactobacillus id.1837)	Coronary heart disease || id:ieu-a-7	rs7399658	G	A	NA	-0.107134	0.0221883	3.12e-06	0.00126957	23.3109	0.01133	0.0130147	0.383998
Gut microbiota abundance (genus Lactobacillus id.1837)	Coronary heart disease || id:ieu-a-7	rs75127669	C	A	NA	0.139784	0.0310414	6.83e-06	0.00110447	20.2761	-0.004924	0.0159965	0.758221
Gut microbiota abundance (genus Lactobacillus id.1837)	Coronary heart disease || id:ieu-a-7	rs768253	T	G	NA	-0.079195	0.0171791	4.25e-06	0.00115742	21.2494	-0.002756	0.0092594	0.765976
Gut microbiota abundance (genus Lactobacillus id.1837)	Coronary heart disease || id:ieu-a-7	rs77478751	A	G	NA	-0.219886	0.0475759	7.33e-06	0.00116337	21.3586	-0.037801	0.0327915	0.249005
Gut microbiota abundance (genus Lactobacillus id.1837)	Coronary heart disease || id:ieu-a-7	rs921925	A	C	NA	0.0985077	0.0203229	9.72e-07	0.00127942	23.4921	0.003148	0.0111311	0.777322
Gut microbiota abundance (genus Lactococcus id.1851)	Coronary heart disease || id:ieu-a-7	rs10417872	G	T	NA	-0.118306	0.024522	1.29e-06	0.00126751	23.2731	-7.2e-05	0.0101849	0.99436
Gut microbiota abundance (genus Lactococcus id.1851)	Coronary heart disease || id:ieu-a-7	rs123059	C	T	NA	0.13671	0.0274694	1.27e-06	0.0013487	24.7659	0.00191	0.0115689	0.868867
Gut microbiota abundance (genus Lactococcus id.1851)	Coronary heart disease || id:ieu-a-7	rs12621813	G	A	NA	0.108423	0.0239978	6.61e-06	0.00111178	20.4105	0.012549	0.0099503	0.207249
Gut microbiota abundance (genus Lactococcus id.1851)	Coronary heart disease || id:ieu-a-7	rs17168302	G	A	NA	0.191857	0.0424761	6.29e-06	0.00111118	20.3995	0.019871	0.0172208	0.248542
Gut microbiota abundance (genus Lactococcus id.1851)	Coronary heart disease || id:ieu-a-7	rs2293361	C	T	NA	-0.199221	0.0430969	1.4e-06	0.00116379	21.3664	-0.015325	0.0167015	0.358838
Gut microbiota abundance (genus Lactococcus id.1851)	Coronary heart disease || id:ieu-a-7	rs34757988	G	C	NA	0.122294	0.0228976	8.95e-08	0.00155295	28.5222	-0.002903	0.0095745	0.761735
Gut microbiota abundance (genus Lactococcus id.1851)	Coronary heart disease || id:ieu-a-7	rs4766997	C	T	NA	0.114599	0.023839	2.06e-06	0.00125846	23.1067	0.001416	0.00972	0.884175
Gut microbiota abundance (genus Lactococcus id.1851)	Coronary heart disease || id:ieu-a-7	rs55910161	C	T	NA	0.146426	0.0307367	2.36e-06	0.00123591	22.6921	-0.015187	0.014126	0.282324
Gut microbiota abundance (genus Lactococcus id.1851)	Coronary heart disease || id:ieu-a-7	rs6674304	C	T	NA	0.200758	0.0442121	6.18e-06	0.00112299	20.6166	-0.021444	0.0164321	0.191891
Gut microbiota abundance (genus Lactococcus id.1851)	Coronary heart disease || id:ieu-a-7	rs757872	C	G	NA	-0.140799	0.027582	4.37e-07	0.00141883	26.0556	-0.016177	0.0123705	0.190973
Gut microbiota abundance (genus Lactococcus id.1851)	Coronary heart disease || id:ieu-a-7	rs7992246	C	T	NA	-0.104232	0.0230786	4.45e-06	0.00111097	20.3956	0.000581	0.0102382	0.954746
Gut microbiota abundance (genus Marvinbryantia id.2005)	Coronary heart disease || id:ieu-a-7	rs11620597	T	C	NA	0.119479	0.0271688	7.8e-06	0.00105338	19.3373	0.016033	0.0225642	0.477362
Gut microbiota abundance (genus Marvinbryantia id.2005)	Coronary heart disease || id:ieu-a-7	rs11645029	G	C	NA	-0.060618	0.0131551	4.15e-06	0.00115641	21.2309	0.000845	0.0096451	0.930187
Gut microbiota abundance (genus Marvinbryantia id.2005)	Coronary heart disease || id:ieu-a-7	rs1187983	C	T	NA	-0.0935456	0.0193174	2.02e-06	0.00127701	23.4478	0.01101	0.0131776	0.403433
Gut microbiota abundance (genus Marvinbryantia id.2005)	Coronary heart disease || id:ieu-a-7	rs12963345	C	G	NA	0.059681	0.0132289	6.6e-06	0.00110852	20.3506	-0.007899	0.012868	0.539317
Gut microbiota abundance (genus Marvinbryantia id.2005)	Coronary heart disease || id:ieu-a-7	rs146541147	G	A	NA	0.118845	0.0268423	6.86e-06	0.00106772	19.6009	-0.034234	0.0236548	0.147832
Gut microbiota abundance (genus Marvinbryantia id.2005)	Coronary heart disease || id:ieu-a-7	rs2724813	G	A	NA	0.0840769	0.0167551	6.28e-07	0.00137108	25.1775	0.009357	0.0117981	0.427721
Gut microbiota abundance (genus Marvinbryantia id.2005)	Coronary heart disease || id:ieu-a-7	rs2842896	C	T	NA	-0.0649396	0.0131146	7.25e-07	0.00133515	24.5167	-0.007504	0.0097874	0.443258
Gut microbiota abundance (genus Marvinbryantia id.2005)	Coronary heart disease || id:ieu-a-7	rs2863363	G	A	NA	-0.0634861	0.0136323	3.11e-06	0.00118115	21.6856	-0.008637	0.0097852	0.37742
Gut microbiota abundance (genus Marvinbryantia id.2005)	Coronary heart disease || id:ieu-a-7	rs3125832	A	C	NA	0.0679323	0.015012	5.03e-06	0.0011153	20.4752	0.013082	0.0109453	0.232004
Gut microbiota abundance (genus Marvinbryantia id.2005)	Coronary heart disease || id:ieu-a-7	rs61884471	G	A	NA	0.124426	0.0248431	1.01e-06	0.0013659	25.0821	0.005822	0.0207457	0.77899
Gut microbiota abundance (genus Marvinbryantia id.2005)	Coronary heart disease || id:ieu-a-7	rs72948274	A	C	NA	-0.126354	0.0272212	3.26e-06	0.00117342	21.5435	0.003096	0.0206034	0.880555
Gut microbiota abundance (genus Marvinbryantia id.2005)	Coronary heart disease || id:ieu-a-7	rs8006832	G	T	NA	-0.0952415	0.0216699	6.58e-06	0.00105216	19.3148	-0.012093	0.0158314	0.44495
Gut microbiota abundance (genus Methanobrevibacter id.123)	Coronary heart disease || id:ieu-a-7	rs10202904	G	T	NA	0.112811	0.0239106	3.09e-06	0.00121226	22.2574	0.005757	0.0097461	0.554723
Gut microbiota abundance (genus Methanobrevibacter id.123)	Coronary heart disease || id:ieu-a-7	rs11018665	A	T	NA	0.113013	0.0254343	7.03e-06	0.00107535	19.741	-0.025934	0.0102425	0.0113415
Gut microbiota abundance (genus Methanobrevibacter id.123)	Coronary heart disease || id:ieu-a-7	rs1334944	T	C	NA	0.115197	0.0255492	7.61e-06	0.00110725	20.3273	0.004281	0.0100014	0.668621
Gut microbiota abundance (genus Methanobrevibacter id.123)	Coronary heart disease || id:ieu-a-7	rs4779844	C	G	NA	-0.109639	0.0247979	9.28e-06	0.00106473	19.5458	0.00497	0.0097048	0.608569
Gut microbiota abundance (genus Methanobrevibacter id.123)	Coronary heart disease || id:ieu-a-7	rs4802933	G	A	NA	0.135628	0.0308139	9.74e-06	0.00105523	19.3713	-0.011419	0.0122576	0.351549
Gut microbiota abundance (genus Methanobrevibacter id.123)	Coronary heart disease || id:ieu-a-7	rs6776814	T	C	NA	-0.188956	0.0419905	8.05e-06	0.00110291	20.2475	0.01541	0.0176879	0.383635
Gut microbiota abundance (genus Methanobrevibacter id.123)	Coronary heart disease || id:ieu-a-7	rs76029318	T	C	NA	0.222849	0.0454319	1.08e-06	0.00131018	24.0576	-0.00942	0.0167982	0.574951
Gut microbiota abundance (genus Methanobrevibacter id.123)	Coronary heart disease || id:ieu-a-7	rs894996	C	A	NA	0.214213	0.0456045	3.82e-06	0.00120159	22.0612	-0.001049	0.0169492	0.95065
Gut microbiota abundance (genus Odoribacter id.952)	Coronary heart disease || id:ieu-a-7	rs10093869	A	G	NA	-0.0577795	0.0125389	3.67e-06	0.00115645	21.2315	0.008931	0.0104858	0.394369
Gut microbiota abundance (genus Odoribacter id.952)	Coronary heart disease || id:ieu-a-7	rs10423795	T	C	NA	-0.0550695	0.0121164	6.58e-06	0.00112509	20.6551	0.020522	0.0185471	0.268519
Gut microbiota abundance (genus Odoribacter id.952)	Coronary heart disease || id:ieu-a-7	rs16918425	A	T	NA	0.0999781	0.0223785	8.85e-06	0.00108712	19.9572	0.019165	0.0177107	0.279201
Gut microbiota abundance (genus Odoribacter id.952)	Coronary heart disease || id:ieu-a-7	rs28417404	A	G	NA	-0.0726896	0.0161372	3.68e-06	0.00110512	20.2881	-0.022067	0.0144714	0.127291
Gut microbiota abundance (genus Odoribacter id.952)	Coronary heart disease || id:ieu-a-7	rs4793970	A	G	NA	-0.0576329	0.0129154	6.03e-06	0.00108456	19.9103	0.014101	0.010639	0.185037
Gut microbiota abundance (genus Odoribacter id.952)	Coronary heart disease || id:ieu-a-7	rs503751	C	G	NA	0.0618294	0.0118887	2.08e-07	0.00147259	27.0442	0.00495	0.0092996	0.594533
Gut microbiota abundance (genus Odoribacter id.952)	Coronary heart disease || id:ieu-a-7	rs6856150	A	G	NA	-0.0881922	0.0194146	6.06e-06	0.00112387	20.6327	0.018614	0.0161758	0.249842
Gut microbiota abundance (genus Odoribacter id.952)	Coronary heart disease || id:ieu-a-7	rs74553962	T	G	NA	0.121449	0.0264106	9.49e-06	0.00115168	21.1438	-0.028205	0.0248562	0.25649
Gut microbiota abundance (genus Odoribacter id.952)	Coronary heart disease || id:ieu-a-7	rs77779484	G	A	NA	-0.133489	0.0268526	6.56e-07	0.00134566	24.7099	-0.028612	0.0220428	0.19428
Gut microbiota abundance (genus Olsenella id.822)	Coronary heart disease || id:ieu-a-7	rs1035588	A	G	NA	-0.108148	0.0236848	4.86e-06	0.00113555	20.8473	-0.003029	0.0097646	0.756406
Gut microbiota abundance (genus Olsenella id.822)	Coronary heart disease || id:ieu-a-7	rs17148768	G	A	NA	0.140434	0.0295602	2.2e-06	0.00122913	22.5674	0.003856	0.0124542	0.756854
Gut microbiota abundance (genus Olsenella id.822)	Coronary heart disease || id:ieu-a-7	rs2759329	A	G	NA	0.111131	0.0237218	3.43e-06	0.00119524	21.9446	0.009863	0.0096505	0.306771
Gut microbiota abundance (genus Olsenella id.822)	Coronary heart disease || id:ieu-a-7	rs35225860	A	G	NA	-0.223604	0.0482391	3.87e-06	0.00117018	21.4839	0.012424	0.0255927	0.627356
Gut microbiota abundance (genus Olsenella id.822)	Coronary heart disease || id:ieu-a-7	rs6046522	C	T	NA	0.122938	0.0269928	4.48e-06	0.00112976	20.741	-0.004201	0.0103881	0.685915
Gut microbiota abundance (genus Olsenella id.822)	Coronary heart disease || id:ieu-a-7	rs61090148	A	G	NA	-0.104783	0.0231343	6.44e-06	0.00111734	20.5126	-0.017918	0.0096646	0.0637426
Gut microbiota abundance (genus Olsenella id.822)	Coronary heart disease || id:ieu-a-7	rs62112538	C	T	NA	-0.19943	0.0407033	1.19e-06	0.00130724	24.0035	-0.056297	0.021316	0.00826457
Gut microbiota abundance (genus Olsenella id.822)	Coronary heart disease || id:ieu-a-7	rs72691585	C	A	NA	-0.249079	0.0520814	2.95e-06	0.00124557	22.8698	0.023122	0.0173902	0.183651
Gut microbiota abundance (genus Olsenella id.822)	Coronary heart disease || id:ieu-a-7	rs7540303	C	T	NA	0.108044	0.023638	5.32e-06	0.00113785	20.8897	0.009878	0.0093518	0.290845
Gut microbiota abundance (genus Olsenella id.822)	Coronary heart disease || id:ieu-a-7	rs8066522	A	G	NA	0.106529	0.0240379	9.7e-06	0.00106974	19.6379	0.006792	0.0095191	0.475527
Gut microbiota abundance (genus Olsenella id.822)	Coronary heart disease || id:ieu-a-7	rs9460691	C	A	NA	0.119966	0.0268645	7.28e-06	0.00108614	19.9394	0.002747	0.0109117	0.801235
Gut microbiota abundance (genus Oscillibacter id.2063)	Coronary heart disease || id:ieu-a-7	rs11627628	T	C	NA	0.143961	0.0290223	1.01e-06	0.00133981	24.6025	0.008571	0.0176477	0.627198
Gut microbiota abundance (genus Oscillibacter id.2063)	Coronary heart disease || id:ieu-a-7	rs11990279	T	C	NA	-0.0824934	0.0180457	4.94e-06	0.00113814	20.8951	-0.008178	0.0122304	0.503712
Gut microbiota abundance (genus Oscillibacter id.2063)	Coronary heart disease || id:ieu-a-7	rs12417956	C	G	NA	0.0785431	0.0174075	6.03e-06	0.00110882	20.3562	-0.006595	0.0103935	0.525734
Gut microbiota abundance (genus Oscillibacter id.2063)	Coronary heart disease || id:ieu-a-7	rs12649930	T	G	NA	0.121589	0.0259612	4.09e-06	0.00119459	21.9327	0.007119	0.015348	0.642763
Gut microbiota abundance (genus Oscillibacter id.2063)	Coronary heart disease || id:ieu-a-7	rs133832	A	C	NA	-0.0795527	0.0162411	1.15e-06	0.00130651	23.9901	0.016146	0.010677	0.130478
Gut microbiota abundance (genus Oscillibacter id.2063)	Coronary heart disease || id:ieu-a-7	rs137917150	T	A	NA	-0.174992	0.0388394	4.62e-06	0.00110563	20.2976	-0.007919	0.02372	0.738491
Gut microbiota abundance (genus Oscillibacter id.2063)	Coronary heart disease || id:ieu-a-7	rs16866406	A	G	NA	0.0988765	0.0208795	3.08e-06	0.00122128	22.4233	0.009381	0.0124542	0.451305
Gut microbiota abundance (genus Oscillibacter id.2063)	Coronary heart disease || id:ieu-a-7	rs16934185	A	G	NA	-0.129568	0.028157	4.38e-06	0.00115325	21.1727	0.033163	0.0174608	0.0575281
Gut microbiota abundance (genus Oscillibacter id.2063)	Coronary heart disease || id:ieu-a-7	rs234108	A	G	NA	0.0749553	0.0152632	9.16e-07	0.00131324	24.1138	-0.004862	0.0094343	0.606308
Gut microbiota abundance (genus Oscillibacter id.2063)	Coronary heart disease || id:ieu-a-7	rs36095275	C	T	NA	-0.0752368	0.0156861	1.4e-06	0.00125281	23.0029	0.003006	0.0096516	0.755457
Gut microbiota abundance (genus Oscillibacter id.2063)	Coronary heart disease || id:ieu-a-7	rs4506202	G	A	NA	0.0711323	0.0152261	3.21e-06	0.00118861	21.8227	0.017805	0.0093203	0.056088
Gut microbiota abundance (genus Oscillibacter id.2063)	Coronary heart disease || id:ieu-a-7	rs61883564	A	G	NA	-0.101351	0.0221016	3.39e-06	0.00114528	21.0262	-0.012373	0.0148994	0.406292
Gut microbiota abundance (genus Oscillibacter id.2063)	Coronary heart disease || id:ieu-a-7	rs62206502	A	C	NA	0.0681423	0.0151349	6.6e-06	0.00110407	20.2688	0.011635	0.0095625	0.223707
Gut microbiota abundance (genus Oscillibacter id.2063)	Coronary heart disease || id:ieu-a-7	rs6901560	C	G	NA	0.0855032	0.018693	6.21e-06	0.00113949	20.9199	-0.0222	0.0117742	0.0593649
Gut microbiota abundance (genus Oscillibacter id.2063)	Coronary heart disease || id:ieu-a-7	rs75453768	G	T	NA	0.12212	0.0268629	5.35e-06	0.00112559	20.6643	-0.012973	0.0207186	0.531215
Gut microbiota abundance (genus Oscillibacter id.2063)	Coronary heart disease || id:ieu-a-7	rs761240	G	T	NA	0.17664	0.0388812	2.04e-06	0.00112412	20.6372	-0.006146	0.0242512	0.799935
Gut microbiota abundance (genus Oscillospira id.2064)	Coronary heart disease || id:ieu-a-7	rs12206468	G	A	NA	-0.133016	0.0269733	1.04e-06	0.00132423	24.316	-0.022567	0.0196866	0.251666
Gut microbiota abundance (genus Oscillospira id.2064)	Coronary heart disease || id:ieu-a-7	rs12925026	T	C	NA	0.13559	0.030678	9.31e-06	0.00106399	19.5323	-0.038219	0.0225913	0.0906922
Gut microbiota abundance (genus Oscillospira id.2064)	Coronary heart disease || id:ieu-a-7	rs1954532	C	T	NA	0.0826246	0.0175252	2.27e-06	0.00121051	22.2252	-0.004499	0.0131027	0.731324
Gut microbiota abundance (genus Oscillospira id.2064)	Coronary heart disease || id:ieu-a-7	rs28889936	A	C	NA	0.114051	0.0252838	3.37e-06	0.00110824	20.3454	-0.000482	0.0145366	0.973549
Gut microbiota abundance (genus Oscillospira id.2064)	Coronary heart disease || id:ieu-a-7	rs62422654	C	T	NA	0.0898456	0.0198088	6.47e-06	0.00112045	20.5698	-0.017802	0.0171187	0.298378
Gut microbiota abundance (genus Oscillospira id.2064)	Coronary heart disease || id:ieu-a-7	rs72866977	A	C	NA	-0.130569	0.0281674	5.63e-06	0.00117025	21.4852	0.002538	0.0221438	0.908751
Gut microbiota abundance (genus Oscillospira id.2064)	Coronary heart disease || id:ieu-a-7	rs73038677	T	A	NA	-0.08321	0.0168666	1.09e-06	0.00132532	24.336	0.01239	0.0107672	0.249848
Gut microbiota abundance (genus Oscillospira id.2064)	Coronary heart disease || id:ieu-a-7	rs751183	C	T	NA	0.0774322	0.0172216	6.85e-06	0.00110108	20.2138	-0.017155	0.0111582	0.124189
Gut microbiota abundance (genus Oscillospira id.2064)	Coronary heart disease || id:ieu-a-7	rs8076323	A	G	NA	0.0715392	0.0156539	5.61e-06	0.00113749	20.8831	-0.003137	0.010387	0.762642
Gut microbiota abundance (genus Oxalobacter id.2978)	Coronary heart disease || id:ieu-a-7	rs10464997	G	A	NA	0.137691	0.0294804	3.3e-06	0.00118803	21.8121	0.011211	0.0127714	0.38004
Gut microbiota abundance (genus Oxalobacter id.2978)	Coronary heart disease || id:ieu-a-7	rs11108500	A	G	NA	-0.199099	0.0427327	3.74e-06	0.00118224	21.7055	-0.044172	0.0221883	0.046505
Gut microbiota abundance (genus Oxalobacter id.2978)	Coronary heart disease || id:ieu-a-7	rs111966731	T	C	NA	0.213114	0.047162	7.3e-06	0.00111213	20.417	0.025996	0.0201646	0.197332
Gut microbiota abundance (genus Oxalobacter id.2978)	Coronary heart disease || id:ieu-a-7	rs12002250	A	C	NA	0.217122	0.0466317	1.42e-06	0.00118068	21.6769	0.024878	0.0216267	0.250005
Gut microbiota abundance (genus Oxalobacter id.2978)	Coronary heart disease || id:ieu-a-7	rs1569853	T	C	NA	-0.138078	0.0296981	3.65e-06	0.00117728	21.6145	-0.018284	0.0144714	0.206425
Gut microbiota abundance (genus Oxalobacter id.2978)	Coronary heart disease || id:ieu-a-7	rs36057338	G	T	NA	0.207847	0.0421439	8.8e-07	0.00132447	24.3204	0.004999	0.0179431	0.78055
Gut microbiota abundance (genus Oxalobacter id.2978)	Coronary heart disease || id:ieu-a-7	rs3862635	C	T	NA	-0.172142	0.0394026	9.19e-06	0.00103962	19.0843	-0.021987	0.0184407	0.233139
Gut microbiota abundance (genus Oxalobacter id.2978)	Coronary heart disease || id:ieu-a-7	rs4428215	G	A	NA	0.130293	0.0242237	7.51e-08	0.00157499	28.9277	0.002268	0.0102968	0.825667
Gut microbiota abundance (genus Oxalobacter id.2978)	Coronary heart disease || id:ieu-a-7	rs6000536	C	T	NA	-0.130992	0.0253804	2.06e-07	0.00145032	26.6345	-0.007001	0.0130679	0.592139
Gut microbiota abundance (genus Oxalobacter id.2978)	Coronary heart disease || id:ieu-a-7	rs6071435	T	A	NA	-0.105512	0.021489	1.07e-06	0.00131281	24.1059	0.016766	0.0094463	0.0759172
Gut microbiota abundance (genus Oxalobacter id.2978)	Coronary heart disease || id:ieu-a-7	rs6993398	G	A	NA	0.127217	0.0278855	7.13e-06	0.00113355	20.8107	0.001222	0.0114168	0.914761
Gut microbiota abundance (genus Oxalobacter id.2978)	Coronary heart disease || id:ieu-a-7	rs736744	T	C	NA	-0.117882	0.0211262	2.57e-08	0.00169479	31.1318	-0.011297	0.0095527	0.23697
Gut microbiota abundance (genus Parabacteroides id.954)	Coronary heart disease || id:ieu-a-7	rs114567323	T	C	NA	0.186478	0.0405199	5.65e-06	0.0011535	21.1773	-0.038744	0.0254026	0.12721
Gut microbiota abundance (genus Parabacteroides id.954)	Coronary heart disease || id:ieu-a-7	rs115602804	G	A	NA	0.10308	0.0222736	1.93e-06	0.00116644	21.4151	0.018488	0.0200168	0.355683
Gut microbiota abundance (genus Parabacteroides id.954)	Coronary heart disease || id:ieu-a-7	rs11965579	G	C	NA	0.162824	0.0381863	8.87e-06	0.000990358	18.1792	-0.013036	0.0172077	0.44871
Gut microbiota abundance (genus Parabacteroides id.954)	Coronary heart disease || id:ieu-a-7	rs17141986	C	G	NA	-0.0500303	0.0111459	7.27e-06	0.00109739	20.146	0.008668	0.0099612	0.384202
Gut microbiota abundance (genus Parabacteroides id.954)	Coronary heart disease || id:ieu-a-7	rs3860755	G	C	NA	0.0558784	0.0116625	1.71e-06	0.00125015	22.9539	-0.005873	0.0101143	0.561469
Gut microbiota abundance (genus Parabacteroides id.954)	Coronary heart disease || id:ieu-a-7	rs4236095	A	G	NA	-0.0761961	0.0157042	1.93e-06	0.00128197	23.5389	-0.003406	0.0136176	0.802496
Gut microbiota abundance (genus Parabacteroides id.954)	Coronary heart disease || id:ieu-a-7	rs60884758	C	T	NA	-0.0702667	0.0142249	5.71e-07	0.00132869	24.3979	0.004771	0.0121077	0.693546
Gut microbiota abundance (genus Parabacteroides id.954)	Coronary heart disease || id:ieu-a-7	rs6657302	T	C	NA	-0.10452	0.0225521	9.76e-06	0.00116981	21.4772	0.009616	0.0189251	0.611378
Gut microbiota abundance (genus Parabacteroides id.954)	Coronary heart disease || id:ieu-a-7	rs72893646	A	T	NA	-0.0715594	0.0156668	8.83e-06	0.00113627	20.8605	0.021625	0.0130842	0.0983807
Gut microbiota abundance (genus Parabacteroides id.954)	Coronary heart disease || id:ieu-a-7	rs7298818	C	T	NA	0.0888832	0.0200902	8.54e-06	0.00106613	19.5715	0.009342	0.0179116	0.601977
Gut microbiota abundance (genus Paraprevotella id.962)	Coronary heart disease || id:ieu-a-7	rs10842464	C	T	NA	0.0758215	0.0172568	6.6e-06	0.0010515	19.3026	-0.007888	0.0095451	0.408583
Gut microbiota abundance (genus Paraprevotella id.962)	Coronary heart disease || id:ieu-a-7	rs140997932	T	C	NA	-0.162376	0.0354178	2.11e-06	0.00114473	21.0161	0.01768	0.0214877	0.410623
Gut microbiota abundance (genus Paraprevotella id.962)	Coronary heart disease || id:ieu-a-7	rs145020347	A	G	NA	-0.12465	0.0262323	4.03e-06	0.00122964	22.5769	-0.015853	0.0186014	0.394077
Gut microbiota abundance (genus Paraprevotella id.962)	Coronary heart disease || id:ieu-a-7	rs17109926	A	G	NA	-0.0988335	0.0216172	6.75e-06	0.00113845	20.9008	0.019383	0.0113907	0.0888219
Gut microbiota abundance (genus Paraprevotella id.962)	Coronary heart disease || id:ieu-a-7	rs17785622	A	G	NA	0.248065	0.0524304	1.93e-06	0.00121909	22.3829	0.005491	0.0245738	0.823186
Gut microbiota abundance (genus Paraprevotella id.962)	Coronary heart disease || id:ieu-a-7	rs2081023	A	G	NA	-0.122561	0.0236507	2.64e-07	0.00146212	26.8515	-0.018858	0.012867	0.142754
Gut microbiota abundance (genus Paraprevotella id.962)	Coronary heart disease || id:ieu-a-7	rs3008582	T	C	NA	0.10572	0.0227246	4.36e-06	0.00117872	21.6409	0.001156	0.0120772	0.923745
Gut microbiota abundance (genus Paraprevotella id.962)	Coronary heart disease || id:ieu-a-7	rs3801748	G	A	NA	0.0779721	0.0171691	5.2e-06	0.0011233	20.6222	0.007511	0.0093235	0.420476
Gut microbiota abundance (genus Paraprevotella id.962)	Coronary heart disease || id:ieu-a-7	rs4756632	G	T	NA	-0.138905	0.0289897	3.82e-06	0.00125028	22.9563	-0.005703	0.0164419	0.728699
Gut microbiota abundance (genus Paraprevotella id.962)	Coronary heart disease || id:ieu-a-7	rs4767113	C	T	NA	0.0882466	0.018382	2.14e-06	0.00125506	23.0443	0.000507	0.0103957	0.961102
Gut microbiota abundance (genus Paraprevotella id.962)	Coronary heart disease || id:ieu-a-7	rs7240324	T	G	NA	-0.10229	0.0226948	5.96e-06	0.00110645	20.3126	-0.016473	0.0134166	0.21952
Gut microbiota abundance (genus Paraprevotella id.962)	Coronary heart disease || id:ieu-a-7	rs9602779	A	C	NA	-0.106692	0.0220264	6.93e-07	0.00127768	23.4601	0.012579	0.0120501	0.296535
Gut microbiota abundance (genus Paraprevotella id.962)	Coronary heart disease || id:ieu-a-7	rs9900242	A	G	NA	-0.0852967	0.0175212	1.14e-06	0.00129056	23.6968	-0.010923	0.0098189	0.265944
Gut microbiota abundance (genus Parasutterella id.2892)	Coronary heart disease || id:ieu-a-7	rs10899911	A	G	NA	-0.0717102	0.0148151	1.15e-06	0.00127585	23.4264	-0.000629	0.0104543	0.952023
Gut microbiota abundance (genus Parasutterella id.2892)	Coronary heart disease || id:ieu-a-7	rs11715853	G	A	NA	-0.0662952	0.0146114	6.23e-06	0.00112123	20.5842	0.011767	0.0099449	0.236721
Gut microbiota abundance (genus Parasutterella id.2892)	Coronary heart disease || id:ieu-a-7	rs1403396	A	T	NA	-0.0756729	0.0159035	2.76e-06	0.00123299	22.6385	-0.005657	0.011369	0.618778
Gut microbiota abundance (genus Parasutterella id.2892)	Coronary heart disease || id:ieu-a-7	rs2090816	C	A	NA	-0.0840967	0.0177315	2.9e-06	0.001225	22.4916	-0.018854	0.0127964	0.140647
Gut microbiota abundance (genus Parasutterella id.2892)	Coronary heart disease || id:ieu-a-7	rs2387977	T	C	NA	-0.0681778	0.0134756	5.38e-07	0.00139375	25.5942	-0.02623	0.0108324	0.015459
Gut microbiota abundance (genus Parasutterella id.2892)	Coronary heart disease || id:ieu-a-7	rs35055552	T	C	NA	0.109554	0.0235433	3.35e-06	0.00117926	21.6508	-0.014871	0.0229248	0.516541
Gut microbiota abundance (genus Parasutterella id.2892)	Coronary heart disease || id:ieu-a-7	rs35414597	T	A	NA	-0.0684946	0.0142143	1.51e-06	0.00126448	23.2174	-0.026434	0.0098406	0.00722653
Gut microbiota abundance (genus Parasutterella id.2892)	Coronary heart disease || id:ieu-a-7	rs55877868	A	C	NA	-0.104458	0.0228089	2.87e-06	0.0011423	20.9714	6.8e-05	0.0192347	0.997179
Gut microbiota abundance (genus Parasutterella id.2892)	Coronary heart disease || id:ieu-a-7	rs62273907	A	G	NA	0.229468	0.0502262	5.88e-06	0.00113682	20.8707	0.033108	0.0246064	0.178462
Gut microbiota abundance (genus Parasutterella id.2892)	Coronary heart disease || id:ieu-a-7	rs6809952	G	A	NA	-0.0684957	0.0150892	8.13e-06	0.0011223	20.6038	-0.00907	0.0118861	0.445416
Gut microbiota abundance (genus Parasutterella id.2892)	Coronary heart disease || id:ieu-a-7	rs6828768	C	T	NA	0.0636852	0.0132645	1.78e-06	0.00125531	23.0488	-0.007147	0.0091584	0.43517
Gut microbiota abundance (genus Parasutterella id.2892)	Coronary heart disease || id:ieu-a-7	rs7303158	C	T	NA	0.0646859	0.0134256	1.33e-06	0.00126416	23.2116	0.00313	0.0093105	0.736734
Gut microbiota abundance (genus Parasutterella id.2892)	Coronary heart disease || id:ieu-a-7	rs7311004	C	T	NA	0.0617522	0.0136438	5.92e-06	0.00111571	20.4827	0.008061	0.0098645	0.413829
Gut microbiota abundance (genus Parasutterella id.2892)	Coronary heart disease || id:ieu-a-7	rs7572229	A	G	NA	-0.066273	0.0132736	6.32e-07	0.0013574	24.9258	0.007936	0.0094756	0.402301
Gut microbiota abundance (genus Parasutterella id.2892)	Coronary heart disease || id:ieu-a-7	rs78383039	T	C	NA	-0.146315	0.0297119	1.57e-06	0.00132052	24.2476	0.006625	0.0180105	0.712991
Gut microbiota abundance (genus Parasutterella id.2892)	Coronary heart disease || id:ieu-a-7	rs8039785	G	T	NA	-0.0618345	0.0133	3.62e-06	0.00117719	21.6128	-0.006205	0.0096157	0.518736
Gut microbiota abundance (genus Parasutterella id.2892)	Coronary heart disease || id:ieu-a-7	rs823424	G	A	NA	-0.0713448	0.0156958	4.95e-06	0.0011253	20.6591	0.010283	0.0118285	0.38466
Gut microbiota abundance (genus Peptococcus id.2037)	Coronary heart disease || id:ieu-a-7	rs10031059	C	T	NA	0.121167	0.0225844	1.24e-07	0.00156701	28.7809	0.004133	0.010941	0.705614
Gut microbiota abundance (genus Peptococcus id.2037)	Coronary heart disease || id:ieu-a-7	rs11001941	G	A	NA	-0.195611	0.0392217	1.33e-06	0.0013544	24.8706	-0.009775	0.0172208	0.570288
Gut microbiota abundance (genus Peptococcus id.2037)	Coronary heart disease || id:ieu-a-7	rs11030569	A	T	NA	-0.17402	0.0374133	3.13e-06	0.00117824	21.6321	0.016179	0.0238492	0.497526
Gut microbiota abundance (genus Peptococcus id.2037)	Coronary heart disease || id:ieu-a-7	rs12069354	C	T	NA	0.16763	0.0379501	9.28e-06	0.00106271	19.5088	0.03152	0.020888	0.131299
Gut microbiota abundance (genus Peptococcus id.2037)	Coronary heart disease || id:ieu-a-7	rs2054133	A	G	NA	-0.0895433	0.0188332	2.14e-06	0.00123107	22.6032	0.003881	0.0096994	0.689062
Gut microbiota abundance (genus Peptococcus id.2037)	Coronary heart disease || id:ieu-a-7	rs34282744	G	C	NA	0.191797	0.0399832	1.84e-06	0.0012531	23.0081	-0.016926	0.0235331	0.471992
Gut microbiota abundance (genus Peptococcus id.2037)	Coronary heart disease || id:ieu-a-7	rs36121075	A	G	NA	-0.14067	0.030628	6.99e-06	0.00114886	21.092	0.029277	0.0163159	0.0727512
Gut microbiota abundance (genus Peptococcus id.2037)	Coronary heart disease || id:ieu-a-7	rs5770862	T	C	NA	0.162018	0.0356813	3.22e-06	0.00112294	20.6157	-0.002981	0.01842	0.871436
Gut microbiota abundance (genus Peptococcus id.2037)	Coronary heart disease || id:ieu-a-7	rs6918730	A	G	NA	-0.135311	0.0289742	1.15e-06	0.00118776	21.807	0.011009	0.0139185	0.428966
Gut microbiota abundance (genus Peptococcus id.2037)	Coronary heart disease || id:ieu-a-7	rs7033353	G	T	NA	-0.090152	0.018995	2.22e-06	0.0012267	22.5229	-0.018055	0.0094137	0.0551176
Gut microbiota abundance (genus Peptococcus id.2037)	Coronary heart disease || id:ieu-a-7	rs72850165	T	C	NA	-0.134304	0.0300423	5.74e-06	0.00108853	19.9832	-0.006668	0.0172219	0.698622
Gut microbiota abundance (genus Peptococcus id.2037)	Coronary heart disease || id:ieu-a-7	rs74592222	G	A	NA	0.137957	0.0302965	8.55e-06	0.00112931	20.7327	-0.029229	0.016594	0.0781664
Gut microbiota abundance (genus Peptococcus id.2037)	Coronary heart disease || id:ieu-a-7	rs75754569	C	G	NA	0.181434	0.0319429	1.1e-08	0.00175601	32.2583	0.006851	0.0182831	0.707871
Gut microbiota abundance (genus Peptococcus id.2037)	Coronary heart disease || id:ieu-a-7	rs7766680	G	C	NA	0.0976832	0.0214155	3.51e-06	0.00113316	20.8035	0.004942	0.0109236	0.65097
Gut microbiota abundance (genus Peptococcus id.2037)	Coronary heart disease || id:ieu-a-7	rs77681628	C	T	NA	0.200307	0.0387328	2.69e-07	0.00145614	26.7416	-0.001667	0.021857	0.939205
Gut microbiota abundance (genus Phascolarctobacterium id.2168)	Coronary heart disease || id:ieu-a-7	rs11929846	T	C	NA	-0.0697199	0.0157969	8.88e-06	0.00106099	19.477	0.021515	0.0111615	0.0539039
Gut microbiota abundance (genus Phascolarctobacterium id.2168)	Coronary heart disease || id:ieu-a-7	rs12618201	A	G	NA	0.0641657	0.0138202	3.38e-06	0.001174	21.5541	0.008145	0.0097331	0.402683
Gut microbiota abundance (genus Phascolarctobacterium id.2168)	Coronary heart disease || id:ieu-a-7	rs1264476	G	T	NA	-0.0767335	0.0166041	4.3e-06	0.00116315	21.3546	0.005965	0.0116275	0.607946
Gut microbiota abundance (genus Phascolarctobacterium id.2168)	Coronary heart disease || id:ieu-a-7	rs56069061	G	A	NA	-0.111306	0.0230694	1.87e-06	0.00126769	23.2765	0.010491	0.0152492	0.49147
Gut microbiota abundance (genus Phascolarctobacterium id.2168)	Coronary heart disease || id:ieu-a-7	rs56157888	A	C	NA	0.0954864	0.0193976	1.09e-06	0.00131951	24.2292	-0.013609	0.0138783	0.326792
Gut microbiota abundance (genus Phascolarctobacterium id.2168)	Coronary heart disease || id:ieu-a-7	rs6427992	C	G	NA	0.0652458	0.0137508	2.09e-06	0.00122608	22.5114	0.000793	0.0095158	0.933585
Gut microbiota abundance (genus Phascolarctobacterium id.2168)	Coronary heart disease || id:ieu-a-7	rs74540770	G	A	NA	-0.121014	0.0258621	3.6e-06	0.00119241	21.8925	0.007561	0.0212726	0.722264
Gut microbiota abundance (genus Phascolarctobacterium id.2168)	Coronary heart disease || id:ieu-a-7	rs74847270	A	G	NA	-0.104889	0.0230998	5.73e-06	0.00112294	20.6156	0.025035	0.0167852	0.135831
Gut microbiota abundance (genus Phascolarctobacterium id.2168)	Coronary heart disease || id:ieu-a-7	rs75882962	T	C	NA	0.0968661	0.0190575	3.19e-07	0.0014067	25.8324	-0.006408	0.0138033	0.642479
Gut microbiota abundance (genus Phascolarctobacterium id.2168)	Coronary heart disease || id:ieu-a-7	rs76124218	C	G	NA	-0.159361	0.0344532	2.67e-06	0.0011652	21.3923	-0.015082	0.0190761	0.429165
Gut microbiota abundance (genus Phascolarctobacterium id.2168)	Coronary heart disease || id:ieu-a-7	rs7982713	G	A	NA	0.0726921	0.0163201	9.72e-06	0.00108059	19.8372	0.001197	0.0121413	0.921465
Gut microbiota abundance (genus Prevotella7 id.11182)	Coronary heart disease || id:ieu-a-7	rs118038478	A	G	NA	0.205676	0.0468917	7.85e-06	0.0010479	19.2366	-0.018545	0.0210966	0.379374
Gut microbiota abundance (genus Prevotella7 id.11182)	Coronary heart disease || id:ieu-a-7	rs12124567	A	G	NA	-0.121281	0.0275017	9.49e-06	0.00105927	19.4455	0.036667	0.0126595	0.00377459
Gut microbiota abundance (genus Prevotella7 id.11182)	Coronary heart disease || id:ieu-a-7	rs12195431	T	C	NA	0.196528	0.0442322	8.73e-06	0.00107524	19.739	8.5e-05	0.0183005	0.996294
Gut microbiota abundance (genus Prevotella7 id.11182)	Coronary heart disease || id:ieu-a-7	rs16937247	G	C	NA	0.146098	0.0351529	9.64e-06	0.000940932	17.2711	-0.012978	0.0122869	0.290855
Gut microbiota abundance (genus Prevotella7 id.11182)	Coronary heart disease || id:ieu-a-7	rs2240542	C	T	NA	0.12085	0.0261776	4.84e-06	0.00116073	21.3101	0.015968	0.0105228	0.129148
Gut microbiota abundance (genus Prevotella7 id.11182)	Coronary heart disease || id:ieu-a-7	rs2918132	T	C	NA	0.114648	0.0254916	6.42e-06	0.00110169	20.2251	-0.00966	0.0121098	0.425045
Gut microbiota abundance (genus Prevotella7 id.11182)	Coronary heart disease || id:ieu-a-7	rs430270	A	C	NA	0.139155	0.0297055	2.87e-06	0.0011951	21.942	0.017695	0.0113071	0.117594
Gut microbiota abundance (genus Prevotella7 id.11182)	Coronary heart disease || id:ieu-a-7	rs57404562	C	A	NA	0.155486	0.0316057	6.22e-07	0.00131789	24.1994	-0.018573	0.0122597	0.129783
Gut microbiota abundance (genus Prevotella7 id.11182)	Coronary heart disease || id:ieu-a-7	rs79263163	A	C	NA	-0.143982	0.031501	7.51e-06	0.00113782	20.8891	0.004192	0.0119795	0.72639
Gut microbiota abundance (genus Prevotella7 id.11182)	Coronary heart disease || id:ieu-a-7	rs9426434	T	C	NA	-0.123657	0.0278514	9.72e-06	0.00107369	19.7104	0.015465	0.0118296	0.191105
Gut microbiota abundance (genus Prevotella7 id.11182)	Coronary heart disease || id:ieu-a-7	rs9608249	A	G	NA	-0.158213	0.0336317	2.07e-06	0.00120521	22.1279	-0.001349	0.0137936	0.922092
Gut microbiota abundance (genus Prevotella7 id.11182)	Coronary heart disease || id:ieu-a-7	rs9959718	G	A	NA	0.133012	0.0275361	1.9e-06	0.00127065	23.3308	0.000955	0.0108019	0.929551
Gut microbiota abundance (genus Prevotella9 id.11183)	Coronary heart disease || id:ieu-a-7	rs10512344	C	G	NA	0.247373	0.0544087	3.19e-06	0.00112585	20.6691	-0.029045	0.0243446	0.232839
Gut microbiota abundance (genus Prevotella9 id.11183)	Coronary heart disease || id:ieu-a-7	rs111509883	T	C	NA	0.171131	0.0347624	1.24e-06	0.00131967	24.2321	0.005011	0.0252723	0.842826
Gut microbiota abundance (genus Prevotella9 id.11183)	Coronary heart disease || id:ieu-a-7	rs11199734	A	T	NA	0.0770209	0.0169462	7e-06	0.00112508	20.655	0.003837	0.0117133	0.743233
Gut microbiota abundance (genus Prevotella9 id.11183)	Coronary heart disease || id:ieu-a-7	rs11685699	C	T	NA	-0.141357	0.0295665	2.03e-06	0.00124479	22.8553	0.039706	0.0207186	0.0553083
Gut microbiota abundance (genus Prevotella9 id.11183)	Coronary heart disease || id:ieu-a-7	rs117271932	A	G	NA	0.208089	0.0440393	2.82e-06	0.00121588	22.3239	0.00711	0.0220156	0.746731
Gut microbiota abundance (genus Prevotella9 id.11183)	Coronary heart disease || id:ieu-a-7	rs12648235	T	C	NA	0.0785902	0.0177676	7.39e-06	0.00106566	19.5628	0.002589	0.0126888	0.838324
Gut microbiota abundance (genus Prevotella9 id.11183)	Coronary heart disease || id:ieu-a-7	rs1304512	G	A	NA	0.0761593	0.0165885	5.29e-06	0.00114798	21.0758	-0.011625	0.0115037	0.312234
Gut microbiota abundance (genus Prevotella9 id.11183)	Coronary heart disease || id:ieu-a-7	rs16966465	G	C	NA	0.0743348	0.0165291	9.33e-06	0.00110156	20.2227	0.01531	0.011357	0.177638
Gut microbiota abundance (genus Prevotella9 id.11183)	Coronary heart disease || id:ieu-a-7	rs2104588	C	T	NA	-0.105558	0.023773	8.13e-06	0.00107386	19.7136	-0.002436	0.0140955	0.862793
Gut microbiota abundance (genus Prevotella9 id.11183)	Coronary heart disease || id:ieu-a-7	rs2495052	A	G	NA	0.0838978	0.0188523	8.97e-06	0.00107871	19.8027	-0.006375	0.0150591	0.672052
Gut microbiota abundance (genus Prevotella9 id.11183)	Coronary heart disease || id:ieu-a-7	rs2683313	G	A	NA	0.0724576	0.0151603	1.69e-06	0.00124398	22.8405	-0.023115	0.0103979	0.026212
Gut microbiota abundance (genus Prevotella9 id.11183)	Coronary heart disease || id:ieu-a-7	rs4968431	G	T	NA	0.0640113	0.0144162	8.58e-06	0.00107386	19.7135	0.008412	0.0099677	0.39871
Gut microbiota abundance (genus Prevotella9 id.11183)	Coronary heart disease || id:ieu-a-7	rs7232121	G	C	NA	0.0671292	0.014423	3.76e-06	0.00117978	21.6603	0.001583	0.0099883	0.874075
Gut microbiota abundance (genus Prevotella9 id.11183)	Coronary heart disease || id:ieu-a-7	rs7237249	C	T	NA	-0.0823764	0.0182126	8.93e-06	0.00111424	20.4557	0.007667	0.0121478	0.527949
Gut microbiota abundance (genus Prevotella9 id.11183)	Coronary heart disease || id:ieu-a-7	rs746764	T	C	NA	-0.0915771	0.0193245	2.04e-06	0.001223	22.4548	0.00193	0.0131005	0.882877
Gut microbiota abundance (genus Prevotella9 id.11183)	Coronary heart disease || id:ieu-a-7	rs7976209	T	C	NA	-0.0870786	0.0197951	7.28e-06	0.00105402	19.3491	-0.005449	0.0133916	0.684085
Gut microbiota abundance (genus Prevotella9 id.11183)	Coronary heart disease || id:ieu-a-7	rs9428102	A	G	NA	-0.0778845	0.0176068	4.62e-06	0.00106581	19.5656	0.00882	0.0113147	0.435674
Gut microbiota abundance (genus Prevotella9 id.11183)	Coronary heart disease || id:ieu-a-7	rs9613013	G	A	NA	0.0917591	0.0202697	6.1e-06	0.00111614	20.4907	0.000248	0.0137468	0.985607
Gut microbiota abundance (genus Rikenellaceae RC9 gut group id.11191)	Coronary heart disease || id:ieu-a-7	rs12501673	A	G	NA	0.116395	0.0262253	6.29e-06	0.00107291	19.6961	-0.001718	0.0105369	0.870482
Gut microbiota abundance (genus Rikenellaceae RC9 gut group id.11191)	Coronary heart disease || id:ieu-a-7	rs17032291	T	C	NA	-0.169579	0.0368251	6.61e-06	0.00115493	21.2036	0.014356	0.0139706	0.304145
Gut microbiota abundance (genus Rikenellaceae RC9 gut group id.11191)	Coronary heart disease || id:ieu-a-7	rs17582787	A	G	NA	-0.157739	0.0339924	3.55e-06	0.00117275	21.5311	0.017604	0.013119	0.179637
Gut microbiota abundance (genus Rikenellaceae RC9 gut group id.11191)	Coronary heart disease || id:ieu-a-7	rs2074881	T	C	NA	-0.142236	0.032391	9.45e-06	0.0010503	19.2807	-0.005779	0.0142487	0.685051
Gut microbiota abundance (genus Rikenellaceae RC9 gut group id.11191)	Coronary heart disease || id:ieu-a-7	rs2900503	T	G	NA	0.172329	0.0326671	1.55e-07	0.00151509	27.8258	0.01167	0.0126073	0.354627
Gut microbiota abundance (genus Rikenellaceae RC9 gut group id.11191)	Coronary heart disease || id:ieu-a-7	rs2998141	C	T	NA	0.136346	0.0293073	4.42e-06	0.00117875	21.6414	0.0089	0.0129843	0.493064
Gut microbiota abundance (genus Rikenellaceae RC9 gut group id.11191)	Coronary heart disease || id:ieu-a-7	rs4270579	A	G	NA	0.118021	0.0271041	5.46e-06	0.00103276	18.9584	-0.005706	0.0105999	0.590366
Gut microbiota abundance (genus Rikenellaceae RC9 gut group id.11191)	Coronary heart disease || id:ieu-a-7	rs4717843	G	T	NA	-0.119376	0.0260548	4.72e-06	0.00114331	20.9899	-0.006318	0.0143095	0.658834
Gut microbiota abundance (genus Rikenellaceae RC9 gut group id.11191)	Coronary heart disease || id:ieu-a-7	rs7113155	C	G	NA	-0.114423	0.0247798	5.26e-06	0.00116125	21.3198	-0.003213	0.0094343	0.733431
Gut microbiota abundance (genus Rikenellaceae RC9 gut group id.11191)	Coronary heart disease || id:ieu-a-7	rs7193937	C	G	NA	-0.124153	0.027741	6.19e-06	0.00109093	20.0273	0.019891	0.0127507	0.118762
Gut microbiota abundance (genus Rikenellaceae RC9 gut group id.11191)	Coronary heart disease || id:ieu-a-7	rs7712231	A	G	NA	0.156284	0.0350462	7.97e-06	0.00108312	19.8838	0.008932	0.0123379	0.4691
Gut microbiota abundance (genus Rikenellaceae RC9 gut group id.11191)	Coronary heart disease || id:ieu-a-7	rs80309088	G	A	NA	0.17405	0.0383423	4.56e-06	0.00112229	20.6037	0.022691	0.0165071	0.169249
Gut microbiota abundance (genus Rikenellaceae RC9 gut group id.11191)	Coronary heart disease || id:ieu-a-7	rs9887954	G	A	NA	-0.114849	0.0249013	4.81e-06	0.00115853	21.2698	-0.023716	0.0095201	0.0127333
Gut microbiota abundance (genus Romboutsia id.11347)	Coronary heart disease || id:ieu-a-7	rs10279978	A	G	NA	-0.0622202	0.0127675	1.17e-06	0.00129327	23.7467	-0.006578	0.0114048	0.564093
Gut microbiota abundance (genus Romboutsia id.11347)	Coronary heart disease || id:ieu-a-7	rs11221428	T	C	NA	-0.0726779	0.0158263	6.49e-06	0.00114854	21.0862	0.006104	0.0127323	0.631645
Gut microbiota abundance (genus Romboutsia id.11347)	Coronary heart disease || id:ieu-a-7	rs114398731	G	C	NA	-0.131039	0.0293815	7.96e-06	0.00108339	19.8887	0.006822	0.0297988	0.818919
Gut microbiota abundance (genus Romboutsia id.11347)	Coronary heart disease || id:ieu-a-7	rs16843578	C	T	NA	-0.0875276	0.0196779	5.08e-06	0.00107762	19.7827	-0.005591	0.0142476	0.694751
Gut microbiota abundance (genus Romboutsia id.11347)	Coronary heart disease || id:ieu-a-7	rs28603357	T	C	NA	-0.214911	0.0474739	8.52e-06	0.00111615	20.4909	0.02195	0.0225718	0.330825
Gut microbiota abundance (genus Romboutsia id.11347)	Coronary heart disease || id:ieu-a-7	rs34302036	G	A	NA	-0.0550261	0.0120835	5.88e-06	0.00112944	20.735	0.008336	0.0093311	0.371668
Gut microbiota abundance (genus Romboutsia id.11347)	Coronary heart disease || id:ieu-a-7	rs61841503	G	A	NA	0.092888	0.0171454	4e-08	0.00159783	29.3479	0.014438	0.0131885	0.27363
Gut microbiota abundance (genus Romboutsia id.11347)	Coronary heart disease || id:ieu-a-7	rs62504452	A	G	NA	-0.0710048	0.0156654	4.66e-06	0.00111894	20.5421	-0.019457	0.0123097	0.113964
Gut microbiota abundance (genus Romboutsia id.11347)	Coronary heart disease || id:ieu-a-7	rs7109293	A	G	NA	0.0919112	0.0205738	6.98e-06	0.00108702	19.9554	-0.015596	0.0152242	0.305636
Gut microbiota abundance (genus Romboutsia id.11347)	Coronary heart disease || id:ieu-a-7	rs75200530	T	G	NA	-0.190644	0.0421065	5.07e-06	0.00111651	20.4975	0.041561	0.0235407	0.0774801
Gut microbiota abundance (genus Romboutsia id.11347)	Coronary heart disease || id:ieu-a-7	rs75987356	G	A	NA	-0.129578	0.0280454	6.71e-06	0.00116261	21.3448	-0.032044	0.0226576	0.157282
Gut microbiota abundance (genus Romboutsia id.11347)	Coronary heart disease || id:ieu-a-7	rs77702691	A	G	NA	-0.094406	0.0208544	7.37e-06	0.00111614	20.4907	0.025513	0.0184417	0.166531
Gut microbiota abundance (genus Romboutsia id.11347)	Coronary heart disease || id:ieu-a-7	rs9389266	T	G	NA	0.0722815	0.0162353	9.38e-06	0.00107961	19.8192	0.002868	0.0118546	0.808833
Gut microbiota abundance (genus Romboutsia id.11347)	Coronary heart disease || id:ieu-a-7	rs9567264	C	T	NA	0.0580018	0.0127495	5.76e-06	0.00112722	20.6942	0.009618	0.0097483	0.32382
Gut microbiota abundance (genus Roseburia id.2012)	Coronary heart disease || id:ieu-a-7	rs116270582	T	A	NA	-0.153844	0.0329324	1.2e-06	0.0011885	21.8206	-0.027452	0.0389235	0.480636
Gut microbiota abundance (genus Roseburia id.2012)	Coronary heart disease || id:ieu-a-7	rs12740451	T	C	NA	0.0697527	0.0153607	7.34e-06	0.00112309	20.6183	0.010466	0.014089	0.457574
Gut microbiota abundance (genus Roseburia id.2012)	Coronary heart disease || id:ieu-a-7	rs16910295	T	C	NA	-0.0980434	0.020957	2.91e-06	0.00119196	21.8842	-0.012317	0.0171817	0.473455
Gut microbiota abundance (genus Roseburia id.2012)	Coronary heart disease || id:ieu-a-7	rs2034589	G	C	NA	0.0629765	0.0123489	5.01e-07	0.00141607	26.0048	-0.002919	0.010891	0.788684
Gut microbiota abundance (genus Roseburia id.2012)	Coronary heart disease || id:ieu-a-7	rs2160994	C	T	NA	-0.0550687	0.0112481	9.7e-07	0.00130522	23.9665	0.000794	0.0108834	0.941842
Gut microbiota abundance (genus Roseburia id.2012)	Coronary heart disease || id:ieu-a-7	rs2943022	T	C	NA	0.0493786	0.0106763	4.11e-06	0.00116501	21.3889	0.010469	0.0094539	0.268132
Gut microbiota abundance (genus Roseburia id.2012)	Coronary heart disease || id:ieu-a-7	rs302266	T	C	NA	-0.0777312	0.0172985	8.13e-06	0.00109976	20.1895	0.007639	0.0153035	0.617662
Gut microbiota abundance (genus Roseburia id.2012)	Coronary heart disease || id:ieu-a-7	rs329182	T	C	NA	0.0690327	0.0152884	5.9e-06	0.00111046	20.3863	0.006492	0.0133775	0.627469
Gut microbiota abundance (genus Roseburia id.2012)	Coronary heart disease || id:ieu-a-7	rs4748237	G	C	NA	0.0488326	0.0106404	4.67e-06	0.00114711	21.0599	0.017591	0.0092301	0.0566722
Gut microbiota abundance (genus Roseburia id.2012)	Coronary heart disease || id:ieu-a-7	rs55858165	A	C	NA	0.179284	0.0404954	9.99e-06	0.0010676	19.5986	0.021489	0.0287092	0.454156
Gut microbiota abundance (genus Roseburia id.2012)	Coronary heart disease || id:ieu-a-7	rs57466170	C	T	NA	0.0741405	0.0171601	8.3e-06	0.00101679	18.6648	0.016712	0.0161062	0.299452
Gut microbiota abundance (genus Roseburia id.2012)	Coronary heart disease || id:ieu-a-7	rs6445851	A	G	NA	0.0497336	0.0108158	3.53e-06	0.00115155	21.1415	-0.006597	0.0095658	0.490416
Gut microbiota abundance (genus Roseburia id.2012)	Coronary heart disease || id:ieu-a-7	rs6930661	C	T	NA	-0.0961587	0.0204975	2.48e-06	0.00119855	22.0053	-0.021608	0.0186058	0.245496
Gut microbiota abundance (genus Roseburia id.2012)	Coronary heart disease || id:ieu-a-7	rs75326254	C	T	NA	-0.104628	0.0230897	7.5e-06	0.00111834	20.5311	-0.004521	0.0179899	0.801576
Gut microbiota abundance (genus Roseburia id.2012)	Coronary heart disease || id:ieu-a-7	rs75820970	C	G	NA	-0.232125	0.0481562	1.48e-07	0.00126529	23.2323	0.003264	0.0250963	0.89652
Gut microbiota abundance (genus Roseburia id.2012)	Coronary heart disease || id:ieu-a-7	rs78753150	A	C	NA	0.0968739	0.0214067	9.98e-06	0.0011154	20.477	-0.035512	0.0174619	0.0419836
Gut microbiota abundance (genus Roseburia id.2012)	Coronary heart disease || id:ieu-a-7	rs9300744	C	T	NA	-0.0588452	0.0126228	4.75e-06	0.00118358	21.7302	0.003792	0.0107802	0.725022
Gut microbiota abundance (genus Ruminiclostridium5 id.11355)	Coronary heart disease || id:ieu-a-7	rs10827477	A	G	NA	-0.0547387	0.0115163	2.19e-06	0.00123035	22.59	0.014996	0.0104641	0.151833
Gut microbiota abundance (genus Ruminiclostridium5 id.11355)	Coronary heart disease || id:ieu-a-7	rs113753996	T	C	NA	0.0820689	0.0174463	3.99e-06	0.00120511	22.126	0.019333	0.0155979	0.215174
Gut microbiota abundance (genus Ruminiclostridium5 id.11355)	Coronary heart disease || id:ieu-a-7	rs1223978	C	T	NA	-0.0484169	0.0108254	8.16e-06	0.00108952	20.0013	0.017292	0.0094104	0.0661302
Gut microbiota abundance (genus Ruminiclostridium5 id.11355)	Coronary heart disease || id:ieu-a-7	rs1492620	T	C	NA	-0.0830505	0.0180073	3.53e-06	0.00115847	21.2687	0.000336	0.0146224	0.981667
Gut microbiota abundance (genus Ruminiclostridium5 id.11355)	Coronary heart disease || id:ieu-a-7	rs2286384	C	G	NA	0.0518814	0.0107482	1.44e-06	0.00126882	23.2972	-0.000191	0.0091932	0.983424
Gut microbiota abundance (genus Ruminiclostridium5 id.11355)	Coronary heart disease || id:ieu-a-7	rs243585	C	G	NA	-0.0585939	0.0121017	1.33e-06	0.00127661	23.4404	-0.007622	0.012314	0.535937
Gut microbiota abundance (genus Ruminiclostridium5 id.11355)	Coronary heart disease || id:ieu-a-7	rs2482038	C	A	NA	0.0518991	0.0108777	1.7e-06	0.00123967	22.7614	0.004364	0.009266	0.637661
Gut microbiota abundance (genus Ruminiclostridium5 id.11355)	Coronary heart disease || id:ieu-a-7	rs2791343	T	C	NA	0.051717	0.0113369	5.54e-06	0.00113341	20.808	0.019106	0.0098851	0.0532611
Gut microbiota abundance (genus Ruminiclostridium5 id.11355)	Coronary heart disease || id:ieu-a-7	rs2801960	G	C	NA	-0.0520975	0.0115111	6.21e-06	0.00111562	20.4811	-0.009209	0.0098754	0.351066
Gut microbiota abundance (genus Ruminiclostridium5 id.11355)	Coronary heart disease || id:ieu-a-7	rs2833828	G	A	NA	0.0489617	0.0108702	6.82e-06	0.00110499	20.2857	0.004096	0.0092985	0.659576
Gut microbiota abundance (genus Ruminiclostridium5 id.11355)	Coronary heart disease || id:ieu-a-7	rs4955951	A	G	NA	-0.0713749	0.0165826	9.96e-06	0.00100913	18.5242	0.007198	0.01497	0.630638
Gut microbiota abundance (genus Ruminiclostridium5 id.11355)	Coronary heart disease || id:ieu-a-7	rs6121460	G	A	NA	0.0932955	0.0199206	2.64e-06	0.00119453	21.9315	-0.015872	0.0157032	0.312138
Gut microbiota abundance (genus Ruminiclostridium5 id.11355)	Coronary heart disease || id:ieu-a-7	rs73002572	G	C	NA	0.181548	0.0414078	8.82e-06	0.00104704	19.2208	-0.018573	0.0193499	0.33713
Gut microbiota abundance (genus Ruminiclostridium5 id.11355)	Coronary heart disease || id:ieu-a-7	rs79968837	A	G	NA	-0.0950311	0.0193507	1.15e-06	0.00131331	24.1152	0.001459	0.0150612	0.922829
Gut microbiota abundance (genus Ruminiclostridium5 id.11355)	Coronary heart disease || id:ieu-a-7	rs8053158	G	A	NA	0.0740543	0.0159151	5.9e-06	0.00117915	21.6488	-0.006225	0.0136339	0.64797
Gut microbiota abundance (genus Ruminiclostridium6 id.11356)	Coronary heart disease || id:ieu-a-7	rs10829821	T	C	NA	-0.097606	0.0216072	3.47e-06	0.00111141	20.4037	0.000603	0.0155273	0.969022
Gut microbiota abundance (genus Ruminiclostridium6 id.11356)	Coronary heart disease || id:ieu-a-7	rs116969552	A	G	NA	-0.166823	0.0376681	9.16e-06	0.00106832	19.6118	0.006937	0.0323972	0.830451
Gut microbiota abundance (genus Ruminiclostridium6 id.11356)	Coronary heart disease || id:ieu-a-7	rs11992182	A	C	NA	0.0625299	0.0137876	4.65e-06	0.00112024	20.566	0.003843	0.0106401	0.717965
Gut microbiota abundance (genus Ruminiclostridium6 id.11356)	Coronary heart disease || id:ieu-a-7	rs1756364	G	T	NA	0.0999189	0.0197169	2.54e-07	0.00139833	25.6786	0.025896	0.0218494	0.235937
Gut microbiota abundance (genus Ruminiclostridium6 id.11356)	Coronary heart disease || id:ieu-a-7	rs1871858	C	G	NA	-0.105422	0.0237274	9.12e-06	0.00107522	19.7385	-0.010949	0.0169405	0.518072
Gut microbiota abundance (genus Ruminiclostridium6 id.11356)	Coronary heart disease || id:ieu-a-7	rs2548459	C	T	NA	0.0554866	0.0122755	6.4e-06	0.00111279	20.4292	0.006478	0.0099155	0.513551
Gut microbiota abundance (genus Ruminiclostridium6 id.11356)	Coronary heart disease || id:ieu-a-7	rs35362464	C	A	NA	0.0720077	0.0165387	8.99e-06	0.00103254	18.9543	-0.01521	0.0126932	0.230807
Gut microbiota abundance (genus Ruminiclostridium6 id.11356)	Coronary heart disease || id:ieu-a-7	rs61060922	T	G	NA	0.15913	0.0322283	1.09e-06	0.00132756	24.3771	-0.021955	0.0219895	0.318071
Gut microbiota abundance (genus Ruminiclostridium6 id.11356)	Coronary heart disease || id:ieu-a-7	rs663262	C	T	NA	0.13498	0.0310715	3.39e-06	0.00102794	18.8698	-0.013477	0.016833	0.423346
Gut microbiota abundance (genus Ruminiclostridium6 id.11356)	Coronary heart disease || id:ieu-a-7	rs67479537	T	C	NA	0.118994	0.026487	9.3e-06	0.00109928	20.1807	-0.015761	0.0240513	0.512269
Gut microbiota abundance (genus Ruminiclostridium6 id.11356)	Coronary heart disease || id:ieu-a-7	rs71414120	T	G	NA	0.200894	0.0406434	1.08e-06	0.00133038	24.429	0.032839	0.0230432	0.154127
Gut microbiota abundance (genus Ruminiclostridium6 id.11356)	Coronary heart disease || id:ieu-a-7	rs72991535	T	G	NA	0.135604	0.0295174	4.95e-06	0.00114945	21.1029	-0.024184	0.0253287	0.339677
Gut microbiota abundance (genus Ruminiclostridium6 id.11356)	Coronary heart disease || id:ieu-a-7	rs73176030	T	C	NA	0.058665	0.013208	7.29e-06	0.00107453	19.7259	1e-06	0.0106118	0.999925
Gut microbiota abundance (genus Ruminiclostridium6 id.11356)	Coronary heart disease || id:ieu-a-7	rs77193512	A	G	NA	0.0736533	0.0153163	1.3e-06	0.0012593	23.1222	0.01384	0.0115189	0.229556
Gut microbiota abundance (genus Ruminiclostridium6 id.11356)	Coronary heart disease || id:ieu-a-7	rs792058	G	A	NA	0.0554234	0.0125423	8.58e-06	0.00106358	19.5247	0.005475	0.0105717	0.604532
Gut microbiota abundance (genus Ruminiclostridium6 id.11356)	Coronary heart disease || id:ieu-a-7	rs79968172	G	A	NA	0.11614	0.0243083	1.66e-06	0.00124313	22.8248	0.0294	0.0171187	0.0859014
Gut microbiota abundance (genus Ruminiclostridium6 id.11356)	Coronary heart disease || id:ieu-a-7	rs9555756	A	C	NA	-0.0804138	0.0176692	7.1e-06	0.00112807	20.71	0.005258	0.0130875	0.687861
Gut microbiota abundance (genus Ruminiclostridium9 id.11357)	Coronary heart disease || id:ieu-a-7	rs115044523	G	A	NA	-0.0980026	0.0202616	2.37e-06	0.00127402	23.3927	0.018934	0.0183798	0.302939
Gut microbiota abundance (genus Ruminiclostridium9 id.11357)	Coronary heart disease || id:ieu-a-7	rs12040548	G	T	NA	0.0570422	0.0122359	3.15e-06	0.00118361	21.7307	-0.001278	0.0105999	0.904034
Gut microbiota abundance (genus Ruminiclostridium9 id.11357)	Coronary heart disease || id:ieu-a-7	rs12419854	T	A	NA	-0.0727975	0.0155594	3.18e-06	0.00119215	21.8877	0.022144	0.014064	0.115369
Gut microbiota abundance (genus Ruminiclostridium9 id.11357)	Coronary heart disease || id:ieu-a-7	rs13033315	T	A	NA	0.0511195	0.0111418	5.68e-06	0.00114648	21.0482	0.012585	0.0097265	0.195705
Gut microbiota abundance (genus Ruminiclostridium9 id.11357)	Coronary heart disease || id:ieu-a-7	rs57665991	C	G	NA	-0.0641507	0.0123339	2.07e-07	0.00147286	27.0492	-0.002416	0.0102056	0.812864
Gut microbiota abundance (genus Ruminiclostridium9 id.11357)	Coronary heart disease || id:ieu-a-7	rs6082461	C	A	NA	-0.0586425	0.0131004	4.87e-06	0.0010914	20.0359	0.012559	0.0112777	0.265446
Gut microbiota abundance (genus Ruminiclostridium9 id.11357)	Coronary heart disease || id:ieu-a-7	rs7137760	C	T	NA	0.050797	0.0112182	7.07e-06	0.00111672	20.5013	0.011982	0.0097363	0.218453
Gut microbiota abundance (genus Ruminiclostridium9 id.11357)	Coronary heart disease || id:ieu-a-7	rs73592673	A	T	NA	-0.081629	0.0169515	2.14e-06	0.00126277	23.186	-0.014733	0.0184472	0.424489
Gut microbiota abundance (genus Ruminiclostridium9 id.11357)	Coronary heart disease || id:ieu-a-7	rs74303178	T	C	NA	0.0532742	0.0119274	7.92e-06	0.0010866	19.9478	0.006854	0.0105966	0.517756
Gut microbiota abundance (genus Ruminiclostridium9 id.11357)	Coronary heart disease || id:ieu-a-7	rs78191726	T	C	NA	0.0944998	0.0210206	7.58e-06	0.00110076	20.208	-0.02182	0.0181843	0.230164
Gut microbiota abundance (genus Ruminiclostridium9 id.11357)	Coronary heart disease || id:ieu-a-7	rs79082720	C	G	NA	0.0928576	0.0204871	6.47e-06	0.00111889	20.5412	-0.003821	0.0205643	0.852596
Gut microbiota abundance (genus Ruminiclostridium9 id.11357)	Coronary heart disease || id:ieu-a-7	rs918449	G	A	NA	0.0950908	0.0197177	2.56e-06	0.00126653	23.255	-0.014603	0.0153882	0.342634
Gut microbiota abundance (genus Ruminiclostridium9 id.11357)	Coronary heart disease || id:ieu-a-7	rs9522712	T	C	NA	0.0699728	0.0154939	4.66e-06	0.00111085	20.3934	-0.009549	0.0135209	0.48004
Gut microbiota abundance (genus Ruminiclostridium9 id.11357)	Coronary heart disease || id:ieu-a-7	rs9809789	C	T	NA	-0.0717454	0.0159673	8.72e-06	0.00109963	20.1873	0.002977	0.0142672	0.834713
Gut microbiota abundance (genus Ruminococcaceae NK4A214 group id.11358)	Coronary heart disease || id:ieu-a-7	rs11241747	T	C	NA	-0.0533858	0.0120035	6.59e-06	0.00107738	19.7783	0.002624	0.0110735	0.812686
Gut microbiota abundance (genus Ruminococcaceae NK4A214 group id.11358)	Coronary heart disease || id:ieu-a-7	rs114244418	C	G	NA	-0.175266	0.0372779	3.59e-06	0.00120384	22.1027	0.012493	0.0241947	0.605607
Gut microbiota abundance (genus Ruminococcaceae NK4A214 group id.11358)	Coronary heart disease || id:ieu-a-7	rs11586410	G	A	NA	-0.0863422	0.0169937	3.66e-07	0.00140559	25.8121	-0.005396	0.0148462	0.71626
Gut microbiota abundance (genus Ruminococcaceae NK4A214 group id.11358)	Coronary heart disease || id:ieu-a-7	rs12642039	C	T	NA	0.0553003	0.0119397	3.43e-06	0.00116832	21.4497	-0.006735	0.0095679	0.481486
Gut microbiota abundance (genus Ruminococcaceae NK4A214 group id.11358)	Coronary heart disease || id:ieu-a-7	rs12731	A	G	NA	-0.0527684	0.0115053	4.87e-06	0.00114566	21.0332	-0.009639	0.0094528	0.307871
Gut microbiota abundance (genus Ruminococcaceae NK4A214 group id.11358)	Coronary heart disease || id:ieu-a-7	rs13087692	G	T	NA	-0.0574623	0.012594	8.69e-06	0.00113383	20.8157	0.009111	0.0102697	0.374984
Gut microbiota abundance (genus Ruminococcaceae NK4A214 group id.11358)	Coronary heart disease || id:ieu-a-7	rs136761	A	G	NA	0.0587521	0.0119155	8.15e-07	0.00132388	24.3094	5e-05	0.0098276	0.995941
Gut microbiota abundance (genus Ruminococcaceae NK4A214 group id.11358)	Coronary heart disease || id:ieu-a-7	rs147475196	A	G	NA	-0.133769	0.0295196	4.72e-06	0.00111842	20.5325	0.009796	0.0294153	0.739117
Gut microbiota abundance (genus Ruminococcaceae NK4A214 group id.11358)	Coronary heart disease || id:ieu-a-7	rs34576931	G	C	NA	-0.0873312	0.0194886	4.72e-06	0.00109371	20.0785	0.009475	0.0161714	0.557936
Gut microbiota abundance (genus Ruminococcaceae NK4A214 group id.11358)	Coronary heart disease || id:ieu-a-7	rs35559912	T	C	NA	-0.0925071	0.0203674	4.89e-06	0.00112355	20.6268	0.002407	0.0211564	0.909419
Gut microbiota abundance (genus Ruminococcaceae NK4A214 group id.11358)	Coronary heart disease || id:ieu-a-7	rs4814689	C	T	NA	-0.1083	0.0230708	4.55e-06	0.00120008	22.0335	-0.001343	0.0172914	0.938091
Gut microbiota abundance (genus Ruminococcaceae NK4A214 group id.11358)	Coronary heart disease || id:ieu-a-7	rs5994253	A	G	NA	-0.0811302	0.0157621	2.35e-07	0.00144248	26.4905	-0.008296	0.0132939	0.532596
Gut microbiota abundance (genus Ruminococcaceae NK4A214 group id.11358)	Coronary heart disease || id:ieu-a-7	rs62027366	T	C	NA	0.0615389	0.0137612	6.58e-06	0.00108922	19.9958	-0.013975	0.011558	0.226617
Gut microbiota abundance (genus Ruminococcaceae NK4A214 group id.11358)	Coronary heart disease || id:ieu-a-7	rs6681678	T	C	NA	0.100174	0.024	9.05e-06	0.000949021	17.4197	-0.003171	0.0190837	0.868029
Gut microbiota abundance (genus Ruminococcaceae NK4A214 group id.11358)	Coronary heart disease || id:ieu-a-7	rs73158814	C	G	NA	-0.109257	0.0227458	2.2e-06	0.00125647	23.0701	-0.021641	0.0218472	0.3219
Gut microbiota abundance (genus Ruminococcaceae NK4A214 group id.11358)	Coronary heart disease || id:ieu-a-7	rs7573569	T	C	NA	0.107739	0.0233638	3.23e-06	0.00115813	21.2624	0.004916	0.0194987	0.800949
Gut microbiota abundance (genus Ruminococcaceae UCG002 id.11360)	Coronary heart disease || id:ieu-a-7	rs10916131	C	T	NA	-0.069333	0.0146753	2.87e-06	0.00121557	22.3182	-0.024546	0.0120099	0.0409723
Gut microbiota abundance (genus Ruminococcaceae UCG002 id.11360)	Coronary heart disease || id:ieu-a-7	rs10927423	C	A	NA	-0.0713617	0.0147712	8.5e-07	0.001271	23.3373	0.013621	0.012628	0.28075
Gut microbiota abundance (genus Ruminococcaceae UCG002 id.11360)	Coronary heart disease || id:ieu-a-7	rs10964441	G	A	NA	-0.14906	0.034486	7.45e-06	0.00101764	18.6805	0.007461	0.0157652	0.636029
Gut microbiota abundance (genus Ruminococcaceae UCG002 id.11360)	Coronary heart disease || id:ieu-a-7	rs113147300	A	G	NA	-0.075842	0.0164562	7.69e-06	0.0011568	21.238	-0.011431	0.0146854	0.436338
Gut microbiota abundance (genus Ruminococcaceae UCG002 id.11360)	Coronary heart disease || id:ieu-a-7	rs11607472	A	G	NA	-0.0780229	0.0176325	7.19e-06	0.00106648	19.578	-0.021221	0.0162898	0.192672
Gut microbiota abundance (genus Ruminococcaceae UCG002 id.11360)	Coronary heart disease || id:ieu-a-7	rs116974815	C	A	NA	-0.189731	0.0396566	2.03e-06	0.00124654	22.8875	-0.021226	0.0296293	0.473754
Gut microbiota abundance (genus Ruminococcaceae UCG002 id.11360)	Coronary heart disease || id:ieu-a-7	rs11750293	G	T	NA	-0.0578304	0.0120512	1.76e-06	0.00125403	23.0253	0.001605	0.0106151	0.879818
Gut microbiota abundance (genus Ruminococcaceae UCG002 id.11360)	Coronary heart disease || id:ieu-a-7	rs12463378	A	G	NA	-0.0522061	0.0112086	2.96e-06	0.00118148	21.6916	-9.8e-05	0.0113418	0.993106
Gut microbiota abundance (genus Ruminococcaceae UCG002 id.11360)	Coronary heart disease || id:ieu-a-7	rs15256	C	T	NA	0.0732376	0.016834	9.46e-06	0.00103097	18.9254	-0.024518	0.0138924	0.077589
Gut microbiota abundance (genus Ruminococcaceae UCG002 id.11360)	Coronary heart disease || id:ieu-a-7	rs2265670	C	G	NA	-0.0512404	0.0109287	2.99e-06	0.0011972	21.9807	0.024054	0.0092736	0.00949139
Gut microbiota abundance (genus Ruminococcaceae UCG002 id.11360)	Coronary heart disease || id:ieu-a-7	rs362417	G	C	NA	-0.054863	0.0120984	7.8e-06	0.00112	20.5616	-0.008736	0.0104131	0.401499
Gut microbiota abundance (genus Ruminococcaceae UCG002 id.11360)	Coronary heart disease || id:ieu-a-7	rs55793120	T	C	NA	0.137396	0.027414	4.81e-07	0.00136776	25.1163	-0.001231	0.0257285	0.961839
Gut microbiota abundance (genus Ruminococcaceae UCG002 id.11360)	Coronary heart disease || id:ieu-a-7	rs56030423	G	A	NA	-0.0982874	0.0216344	6.3e-06	0.00112413	20.6376	-0.002088	0.0193379	0.914016
Gut microbiota abundance (genus Ruminococcaceae UCG002 id.11360)	Coronary heart disease || id:ieu-a-7	rs57079348	T	G	NA	-0.0765729	0.0172819	7.22e-06	0.00106931	19.63	-0.005419	0.0159802	0.734529
Gut microbiota abundance (genus Ruminococcaceae UCG002 id.11360)	Coronary heart disease || id:ieu-a-7	rs6542556	G	A	NA	-0.050974	0.011406	7.86e-06	0.00108782	19.9702	-0.012493	0.0100915	0.215727
Gut microbiota abundance (genus Ruminococcaceae UCG002 id.11360)	Coronary heart disease || id:ieu-a-7	rs67746927	C	G	NA	-0.054237	0.0110357	9.17e-07	0.00131529	24.1515	-0.001693	0.0104652	0.871484
Gut microbiota abundance (genus Ruminococcaceae UCG002 id.11360)	Coronary heart disease || id:ieu-a-7	rs6793778	T	C	NA	0.0558706	0.0125258	9.81e-06	0.00108364	19.8934	0.000251	0.0108889	0.981609
Gut microbiota abundance (genus Ruminococcaceae UCG002 id.11360)	Coronary heart disease || id:ieu-a-7	rs7120052	A	C	NA	0.0624796	0.0135523	1.97e-06	0.00115757	21.2522	-0.007607	0.0112245	0.497954
Gut microbiota abundance (genus Ruminococcaceae UCG002 id.11360)	Coronary heart disease || id:ieu-a-7	rs7155595	C	A	NA	0.0569929	0.0116986	1.15e-06	0.00129245	23.7316	0.008617	0.0102653	0.40123
Gut microbiota abundance (genus Ruminococcaceae UCG002 id.11360)	Coronary heart disease || id:ieu-a-7	rs7249614	G	A	NA	0.0492778	0.0110807	9.07e-06	0.00107721	19.7752	-0.001381	0.0098634	0.88865
Gut microbiota abundance (genus Ruminococcaceae UCG002 id.11360)	Coronary heart disease || id:ieu-a-7	rs72874194	G	C	NA	-0.0770289	0.016725	3.47e-06	0.00115524	21.2094	0.004319	0.0136154	0.751081
Gut microbiota abundance (genus Ruminococcaceae UCG002 id.11360)	Coronary heart disease || id:ieu-a-7	rs7342369	A	C	NA	0.0527803	0.0116023	5.66e-06	0.00112711	20.6923	-0.005228	0.0101806	0.607584
Gut microbiota abundance (genus Ruminococcaceae UCG002 id.11360)	Coronary heart disease || id:ieu-a-7	rs76847269	A	G	NA	0.163508	0.0356151	5.17e-06	0.00114792	21.0747	-0.034227	0.0233865	0.14332
Gut microbiota abundance (genus Ruminococcaceae UCG002 id.11360)	Coronary heart disease || id:ieu-a-7	rs77564310	A	C	NA	-0.0713093	0.0140855	3.29e-07	0.00139554	25.6272	-0.00605	0.0126464	0.63237
Gut microbiota abundance (genus Ruminococcaceae UCG002 id.11360)	Coronary heart disease || id:ieu-a-7	rs79016051	C	T	NA	-0.0887747	0.0189424	2.34e-06	0.00119616	21.9615	0.007418	0.0161106	0.645198
Gut microbiota abundance (genus Ruminococcaceae UCG002 id.11360)	Coronary heart disease || id:ieu-a-7	rs882348	A	G	NA	-0.0799946	0.0178618	5.45e-06	0.00109244	20.055	-0.001823	0.0146354	0.900871
Gut microbiota abundance (genus Ruminococcaceae UCG003 id.11361)	Coronary heart disease || id:ieu-a-7	rs10490280	C	T	NA	-0.0672094	0.0143309	4.16e-06	0.00119782	21.9921	0.008327	0.010979	0.448184
Gut microbiota abundance (genus Ruminococcaceae UCG003 id.11361)	Coronary heart disease || id:ieu-a-7	rs11243416	T	C	NA	-0.0925653	0.0191203	1.67e-06	0.0012763	23.4347	0.00137	0.0149559	0.927014
Gut microbiota abundance (genus Ruminococcaceae UCG003 id.11361)	Coronary heart disease || id:ieu-a-7	rs11613919	G	T	NA	0.0727604	0.0155716	1.63e-06	0.00118907	21.8311	0.007761	0.0123325	0.529145
Gut microbiota abundance (genus Ruminococcaceae UCG003 id.11361)	Coronary heart disease || id:ieu-a-7	rs139730	G	C	NA	-0.0577655	0.0130645	9.72e-06	0.00106485	19.5481	-0.00675	0.0110974	0.543021
Gut microbiota abundance (genus Ruminococcaceae UCG003 id.11361)	Coronary heart disease || id:ieu-a-7	rs16959793	A	C	NA	-0.062527	0.0131259	2.22e-06	0.00123578	22.6897	0.021575	0.0103283	0.0367155
Gut microbiota abundance (genus Ruminococcaceae UCG003 id.11361)	Coronary heart disease || id:ieu-a-7	rs2523124	C	T	NA	0.0546625	0.0120823	5.78e-06	0.0011148	20.466	-0.011745	0.0096733	0.224684
Gut microbiota abundance (genus Ruminococcaceae UCG003 id.11361)	Coronary heart disease || id:ieu-a-7	rs3013089	G	A	NA	-0.0551473	0.0120346	4.38e-06	0.00114364	20.9961	-0.001364	0.0094713	0.885489
Gut microbiota abundance (genus Ruminococcaceae UCG003 id.11361)	Coronary heart disease || id:ieu-a-7	rs4452755	A	C	NA	-0.0634463	0.0134741	3.29e-06	0.00120751	22.17	0.009215	0.0113038	0.414951
Gut microbiota abundance (genus Ruminococcaceae UCG003 id.11361)	Coronary heart disease || id:ieu-a-7	rs4532474	G	A	NA	0.0769231	0.017045	4.82e-06	0.00110927	20.3644	0.018378	0.0122999	0.135135
Gut microbiota abundance (genus Ruminococcaceae UCG003 id.11361)	Coronary heart disease || id:ieu-a-7	rs4629039	A	T	NA	-0.0553742	0.0122659	6.54e-06	0.00111003	20.3783	0.019424	0.0103425	0.0603698
Gut microbiota abundance (genus Ruminococcaceae UCG003 id.11361)	Coronary heart disease || id:ieu-a-7	rs646327	G	A	NA	0.0586696	0.0118369	7.83e-07	0.00133773	24.5642	0.007143	0.0098384	0.467819
Gut microbiota abundance (genus Ruminococcaceae UCG003 id.11361)	Coronary heart disease || id:ieu-a-7	rs6759615	A	G	NA	0.102523	0.0200204	7.86e-07	0.00142783	26.221	0.002141	0.0173674	0.901888
Gut microbiota abundance (genus Ruminococcaceae UCG003 id.11361)	Coronary heart disease || id:ieu-a-7	rs73165080	T	A	NA	0.117283	0.025971	7.21e-06	0.00111074	20.3913	-0.002497	0.0235157	0.915436
Gut microbiota abundance (genus Ruminococcaceae UCG003 id.11361)	Coronary heart disease || id:ieu-a-7	rs73341549	T	C	NA	-0.169857	0.0318768	1.51e-07	0.00154578	28.3903	-0.016473	0.0174022	0.34384
Gut microbiota abundance (genus Ruminococcaceae UCG003 id.11361)	Coronary heart disease || id:ieu-a-7	rs78720113	A	G	NA	-0.115348	0.0249601	7.59e-06	0.00116312	21.354	-0.009393	0.0257796	0.71559
Gut microbiota abundance (genus Ruminococcaceae UCG004 id.11362)	Coronary heart disease || id:ieu-a-7	rs10976229	T	G	NA	0.095976	0.0214554	7.04e-06	0.00108988	20.008	0.006306	0.0147799	0.669627
Gut microbiota abundance (genus Ruminococcaceae UCG004 id.11362)	Coronary heart disease || id:ieu-a-7	rs11961899	G	A	NA	-0.0707825	0.0161381	9.18e-06	0.00104783	19.2353	-0.006747	0.0108345	0.533461
Gut microbiota abundance (genus Ruminococcaceae UCG004 id.11362)	Coronary heart disease || id:ieu-a-7	rs12125734	G	T	NA	0.133972	0.0257416	2.09e-07	0.00147474	27.0838	-0.028866	0.017589	0.100769
Gut microbiota abundance (genus Ruminococcaceae UCG004 id.11362)	Coronary heart disease || id:ieu-a-7	rs2248146	T	C	NA	0.0689452	0.0153649	8.2e-06	0.00109666	20.1327	0.011478	0.0096983	0.236608
Gut microbiota abundance (genus Ruminococcaceae UCG004 id.11362)	Coronary heart disease || id:ieu-a-7	rs3800154	A	C	NA	-0.0797959	0.0177639	6.12e-06	0.00109903	20.1761	0.007614	0.0115808	0.51088
Gut microbiota abundance (genus Ruminococcaceae UCG004 id.11362)	Coronary heart disease || id:ieu-a-7	rs511258	G	A	NA	-0.0757474	0.0162475	4.52e-06	0.00118372	21.7328	0.004899	0.0105586	0.642661
Gut microbiota abundance (genus Ruminococcaceae UCG004 id.11362)	Coronary heart disease || id:ieu-a-7	rs6769553	A	G	NA	0.0849743	0.0157451	7.91e-08	0.00158561	29.1231	-0.004896	0.0100405	0.625814
Gut microbiota abundance (genus Ruminococcaceae UCG004 id.11362)	Coronary heart disease || id:ieu-a-7	rs7123615	C	G	NA	-0.0786157	0.0179592	7.09e-06	0.00104374	19.1601	0.003767	0.0119317	0.75222
Gut microbiota abundance (genus Ruminococcaceae UCG004 id.11362)	Coronary heart disease || id:ieu-a-7	rs7569771	A	G	NA	-0.075914	0.0170308	8.12e-06	0.00108219	19.8667	-0.022361	0.0108117	0.0386198
Gut microbiota abundance (genus Ruminococcaceae UCG004 id.11362)	Coronary heart disease || id:ieu-a-7	rs872501	G	A	NA	0.116125	0.025946	5.81e-06	0.00109103	20.0292	-0.00603	0.0168482	0.720417
Gut microbiota abundance (genus Ruminococcaceae UCG004 id.11362)	Coronary heart disease || id:ieu-a-7	rs9818949	T	G	NA	-0.0859927	0.0188671	5.39e-06	0.00113141	20.7714	0.022046	0.0127366	0.0834661
Gut microbiota abundance (genus Ruminococcaceae UCG005 id.11363)	Coronary heart disease || id:ieu-a-7	rs10873449	C	T	NA	-0.0654843	0.0143973	4.11e-06	0.00112674	20.6854	-0.010407	0.0114798	0.364645
Gut microbiota abundance (genus Ruminococcaceae UCG005 id.11363)	Coronary heart disease || id:ieu-a-7	rs10937802	A	G	NA	-0.0755811	0.0168226	8.17e-06	0.00109942	20.1833	-0.003531	0.0148179	0.811654
Gut microbiota abundance (genus Ruminococcaceae UCG005 id.11363)	Coronary heart disease || id:ieu-a-7	rs10950694	C	T	NA	-0.0577628	0.011412	4.3e-07	0.00139498	25.6168	0.008952	0.0096777	0.354956
Gut microbiota abundance (genus Ruminococcaceae UCG005 id.11363)	Coronary heart disease || id:ieu-a-7	rs114279581	A	G	NA	-0.146604	0.0316034	3.22e-06	0.00117197	21.5167	-0.001117	0.0207892	0.95715
Gut microbiota abundance (genus Ruminococcaceae UCG005 id.11363)	Coronary heart disease || id:ieu-a-7	rs12288512	A	G	NA	0.066635	0.0144356	3.1e-06	0.00116046	21.3053	0.019664	0.0126671	0.120574
Gut microbiota abundance (genus Ruminococcaceae UCG005 id.11363)	Coronary heart disease || id:ieu-a-7	rs12458218	T	C	NA	0.0677322	0.0144525	2.41e-06	0.00119615	21.9612	-0.00678	0.0115786	0.558171
Gut microbiota abundance (genus Ruminococcaceae UCG005 id.11363)	Coronary heart disease || id:ieu-a-7	rs2893871	G	A	NA	-0.073644	0.015548	3.54e-06	0.00122179	22.4325	0.001376	0.0125226	0.912504
Gut microbiota abundance (genus Ruminococcaceae UCG005 id.11363)	Coronary heart disease || id:ieu-a-7	rs34781347	G	A	NA	0.188685	0.0386484	6.05e-07	0.00129792	23.8322	-0.019661	0.0241404	0.41539
Gut microbiota abundance (genus Ruminococcaceae UCG005 id.11363)	Coronary heart disease || id:ieu-a-7	rs35166120	G	C	NA	0.0686153	0.0146252	3.75e-06	0.00119872	22.0085	0.001784	0.0129745	0.890635
Gut microbiota abundance (genus Ruminococcaceae UCG005 id.11363)	Coronary heart disease || id:ieu-a-7	rs394449	A	T	NA	0.0692909	0.0148712	2.6e-06	0.00118235	21.7077	-0.021751	0.0132993	0.101944
Gut microbiota abundance (genus Ruminococcaceae UCG005 id.11363)	Coronary heart disease || id:ieu-a-7	rs55793120	T	C	NA	0.121548	0.0279546	7.37e-06	0.00102977	18.9035	-0.001231	0.0257285	0.961839
Gut microbiota abundance (genus Ruminococcaceae UCG005 id.11363)	Coronary heart disease || id:ieu-a-7	rs60081663	C	G	NA	0.158082	0.0319586	9.28e-07	0.00133233	24.4648	-0.027865	0.0241013	0.247614
Gut microbiota abundance (genus Ruminococcaceae UCG005 id.11363)	Coronary heart disease || id:ieu-a-7	rs72776570	C	A	NA	0.087067	0.0197179	5.36e-06	0.001062	19.4957	0.008162	0.0180105	0.650419
Gut microbiota abundance (genus Ruminococcaceae UCG005 id.11363)	Coronary heart disease || id:ieu-a-7	rs7449320	C	A	NA	0.0599163	0.0130836	4.81e-06	0.00114219	20.9695	0.006686	0.0108139	0.536392
Gut microbiota abundance (genus Ruminococcaceae UCG005 id.11363)	Coronary heart disease || id:ieu-a-7	rs7555878	G	A	NA	-0.0586677	0.0125277	2.81e-06	0.00119437	21.9285	0.012092	0.0102414	0.237724
Gut microbiota abundance (genus Ruminococcaceae UCG005 id.11363)	Coronary heart disease || id:ieu-a-7	rs7586445	G	A	NA	0.0782349	0.0176458	8.81e-06	0.00107067	19.6549	0.014563	0.0147636	0.323931
Gut microbiota abundance (genus Ruminococcaceae UCG005 id.11363)	Coronary heart disease || id:ieu-a-7	rs898577	C	T	NA	0.123012	0.0286671	7.46e-06	0.00100298	18.4111	-0.01758	0.0190598	0.356342
Gut microbiota abundance (genus Ruminococcaceae UCG009 id.11366)	Coronary heart disease || id:ieu-a-7	rs12508214	C	T	NA	-0.0774649	0.0168937	4.75e-06	0.00114515	21.0239	0.00486	0.0103023	0.637112
Gut microbiota abundance (genus Ruminococcaceae UCG009 id.11366)	Coronary heart disease || id:ieu-a-7	rs138460696	A	G	NA	0.139274	0.0315794	9.81e-06	0.00105943	19.4484	-0.000674	0.0213703	0.97484
Gut microbiota abundance (genus Ruminococcaceae UCG009 id.11366)	Coronary heart disease || id:ieu-a-7	rs1550196	A	G	NA	-0.130842	0.0262478	1.13e-06	0.00135307	24.8463	0.009497	0.0136621	0.486972
Gut microbiota abundance (genus Ruminococcaceae UCG009 id.11366)	Coronary heart disease || id:ieu-a-7	rs2058609	G	A	NA	-0.0816464	0.017472	3.12e-06	0.00118925	21.8344	0.021016	0.0103642	0.0425853
Gut microbiota abundance (genus Ruminococcaceae UCG009 id.11366)	Coronary heart disease || id:ieu-a-7	rs2192926	A	G	NA	-0.089048	0.0192989	4.88e-06	0.00115952	21.288	0.010386	0.0111528	0.351727
Gut microbiota abundance (genus Ruminococcaceae UCG009 id.11366)	Coronary heart disease || id:ieu-a-7	rs4079028	C	T	NA	0.0915623	0.019936	3.28e-06	0.00114884	21.0916	-0.005451	0.012251	0.656361
Gut microbiota abundance (genus Ruminococcaceae UCG009 id.11366)	Coronary heart disease || id:ieu-a-7	rs4708333	T	G	NA	-0.084033	0.0174757	1.56e-06	0.00125917	23.1198	0.009088	0.0099883	0.362895
Gut microbiota abundance (genus Ruminococcaceae UCG009 id.11366)	Coronary heart disease || id:ieu-a-7	rs61779334	G	C	NA	-0.138137	0.0292072	1.94e-06	0.00121818	22.3662	0.001237	0.0190631	0.948262
Gut microbiota abundance (genus Ruminococcaceae UCG009 id.11366)	Coronary heart disease || id:ieu-a-7	rs6952765	G	A	NA	0.0732099	0.0166777	8.13e-06	0.00104957	19.2673	0.006039	0.0095527	0.527272
Gut microbiota abundance (genus Ruminococcaceae UCG009 id.11366)	Coronary heart disease || id:ieu-a-7	rs758191	T	G	NA	0.17702	0.0375113	9.01e-06	0.00121281	22.2676	0.005082	0.0221362	0.818419
Gut microbiota abundance (genus Ruminococcaceae UCG009 id.11366)	Coronary heart disease || id:ieu-a-7	rs78410648	A	G	NA	0.120989	0.0277317	9.67e-06	0.00103679	19.0323	0.007829	0.0147212	0.594853
Gut microbiota abundance (genus Ruminococcaceae UCG009 id.11366)	Coronary heart disease || id:ieu-a-7	rs8009993	G	C	NA	-0.135936	0.0244857	4.42e-08	0.0016777	30.8174	0.002623	0.0155675	0.866196
Gut microbiota abundance (genus Ruminococcaceae UCG009 id.11366)	Coronary heart disease || id:ieu-a-7	rs9558661	T	C	NA	-0.0897823	0.0200739	7.01e-06	0.00108954	20.0019	-0.030725	0.0115276	0.00769095
Gut microbiota abundance (genus Ruminococcaceae UCG010 id.11367)	Coronary heart disease || id:ieu-a-7	rs12597105	A	G	NA	-0.0670855	0.0144415	4.87e-06	0.00117523	21.5767	0.021265	0.0104522	0.0419006
Gut microbiota abundance (genus Ruminococcaceae UCG010 id.11367)	Coronary heart disease || id:ieu-a-7	rs2820282	C	A	NA	0.0592304	0.0125917	2.85e-06	0.00120503	22.1245	-0.000615	0.0101219	0.951551
Gut microbiota abundance (genus Ruminococcaceae UCG010 id.11367)	Coronary heart disease || id:ieu-a-7	rs35506912	G	C	NA	-0.0693743	0.0147926	3.21e-06	0.00119781	21.9918	0.007305	0.0138359	0.597518
Gut microbiota abundance (genus Ruminococcaceae UCG010 id.11367)	Coronary heart disease || id:ieu-a-7	rs682403	A	G	NA	-0.0588161	0.0124671	2.37e-06	0.00121209	22.2543	0.009604	0.0093474	0.304209
Gut microbiota abundance (genus Ruminococcaceae UCG010 id.11367)	Coronary heart disease || id:ieu-a-7	rs6958419	C	T	NA	-0.0585718	0.0124994	2.84e-06	0.00119586	21.9559	-0.003981	0.009266	0.66746
Gut microbiota abundance (genus Ruminococcaceae UCG010 id.11367)	Coronary heart disease || id:ieu-a-7	rs73218807	G	A	NA	-0.166211	0.0367938	6.43e-06	0.00111144	20.4044	0.016741	0.0232974	0.472401
Gut microbiota abundance (genus Ruminococcaceae UCG010 id.11367)	Coronary heart disease || id:ieu-a-7	rs7441445	T	C	NA	0.05695	0.0126502	6.8e-06	0.00110386	20.2649	-0.01338	0.0099633	0.179297
Gut microbiota abundance (genus Ruminococcaceae UCG010 id.11367)	Coronary heart disease || id:ieu-a-7	rs7935775	T	A	NA	0.0631351	0.0137953	4.99e-06	0.00114073	20.9427	0.008574	0.0106053	0.418825
Gut microbiota abundance (genus Ruminococcaceae UCG011 id.11368)	Coronary heart disease || id:ieu-a-7	rs10274562	C	T	NA	0.110917	0.0244556	6.5e-06	0.00112035	20.568	0.008665	0.0099394	0.383329
Gut microbiota abundance (genus Ruminococcaceae UCG011 id.11368)	Coronary heart disease || id:ieu-a-7	rs12636310	G	A	NA	0.132725	0.0282037	2.81e-06	0.00120606	22.1435	0.001733	0.0107335	0.871733
Gut microbiota abundance (genus Ruminococcaceae UCG011 id.11368)	Coronary heart disease || id:ieu-a-7	rs12724320	C	T	NA	-0.120881	0.0249229	1.52e-06	0.00128104	23.5219	-0.004191	0.0103272	0.684875
Gut microbiota abundance (genus Ruminococcaceae UCG011 id.11368)	Coronary heart disease || id:ieu-a-7	rs1416041	A	C	NA	-0.182339	0.0339898	7.04e-08	0.00156668	28.7749	0.015679	0.0125107	0.210114
Gut microbiota abundance (genus Ruminococcaceae UCG011 id.11368)	Coronary heart disease || id:ieu-a-7	rs2729556	T	C	NA	0.109097	0.0233699	3.19e-06	0.00118685	21.7904	-0.004297	0.0094669	0.649904
Gut microbiota abundance (genus Ruminococcaceae UCG011 id.11368)	Coronary heart disease || id:ieu-a-7	rs4490371	T	C	NA	-0.111816	0.0248963	7.75e-06	0.00109866	20.1693	0.010603	0.0100274	0.290329
Gut microbiota abundance (genus Ruminococcaceae UCG011 id.11368)	Coronary heart disease || id:ieu-a-7	rs79113084	C	T	NA	-0.152166	0.0317519	2.06e-06	0.0012507	22.964	0.011484	0.01594	0.471249
Gut microbiota abundance (genus Ruminococcaceae UCG011 id.11368)	Coronary heart disease || id:ieu-a-7	rs9729514	G	A	NA	-0.184934	0.0394616	2.37e-06	0.00119609	21.9602	-0.004282	0.0142932	0.764496
Gut microbiota abundance (genus Ruminococcaceae UCG013 id.11370)	Coronary heart disease || id:ieu-a-7	rs11581881	C	T	NA	0.0661211	0.0144736	4.73e-06	0.00113667	20.8679	-0.004719	0.0133167	0.723063
Gut microbiota abundance (genus Ruminococcaceae UCG013 id.11370)	Coronary heart disease || id:ieu-a-7	rs12189346	G	A	NA	0.0684961	0.014558	1.68e-06	0.0012056	22.1351	-0.004088	0.0125965	0.745533
Gut microbiota abundance (genus Ruminococcaceae UCG013 id.11370)	Coronary heart disease || id:ieu-a-7	rs12336782	T	C	NA	-0.0856047	0.0189311	8.6e-06	0.00111368	20.4454	-0.002629	0.0149635	0.860534
Gut microbiota abundance (genus Ruminococcaceae UCG013 id.11370)	Coronary heart disease || id:ieu-a-7	rs12485353	G	A	NA	-0.0607903	0.0130847	4.19e-06	0.00117552	21.5821	-0.004443	0.0111452	0.690154
Gut microbiota abundance (genus Ruminococcaceae UCG013 id.11370)	Coronary heart disease || id:ieu-a-7	rs12781711	C	T	NA	-0.0656129	0.0117477	2.55e-08	0.00169799	31.1907	-0.001588	0.0100774	0.874788
Gut microbiota abundance (genus Ruminococcaceae UCG013 id.11370)	Coronary heart disease || id:ieu-a-7	rs16918863	A	C	NA	0.111491	0.0240157	4.15e-06	0.00117376	21.5497	-0.023399	0.017715	0.186549
Gut microbiota abundance (genus Ruminococcaceae UCG013 id.11370)	Coronary heart disease || id:ieu-a-7	rs1729063	C	G	NA	0.0533411	0.0120757	9.64e-06	0.00106277	19.5098	-0.00583	0.01142	0.609697
Gut microbiota abundance (genus Ruminococcaceae UCG013 id.11370)	Coronary heart disease || id:ieu-a-7	rs2428106	C	G	NA	-0.0490863	0.0109903	8.38e-06	0.0010865	19.9459	-0.003527	0.0097895	0.718636
Gut microbiota abundance (genus Ruminococcaceae UCG013 id.11370)	Coronary heart disease || id:ieu-a-7	rs2730183	G	A	NA	-0.0488692	0.0109907	8.44e-06	0.00107684	19.7684	-0.002254	0.0093127	0.808752
Gut microbiota abundance (genus Ruminococcaceae UCG013 id.11370)	Coronary heart disease || id:ieu-a-7	rs4385846	T	G	NA	-0.0598404	0.0131807	6.46e-06	0.0011226	20.6094	0.007027	0.0111126	0.527162
Gut microbiota abundance (genus Ruminococcaceae UCG013 id.11370)	Coronary heart disease || id:ieu-a-7	rs75088940	T	C	NA	-0.0942968	0.0200712	2.55e-06	0.00120206	22.0699	-0.036153	0.0184461	0.0500046
Gut microbiota abundance (genus Ruminococcaceae UCG013 id.11370)	Coronary heart disease || id:ieu-a-7	rs76973485	G	T	NA	0.194976	0.0418213	3.35e-06	0.00118373	21.733	-0.028579	0.0262282	0.275877
Gut microbiota abundance (genus Ruminococcaceae UCG013 id.11370)	Coronary heart disease || id:ieu-a-7	rs7784330	A	G	NA	0.0498329	0.0112066	8.16e-06	0.001077	19.7714	-0.001783	0.0093778	0.849208
Gut microbiota abundance (genus Ruminococcaceae UCG013 id.11370)	Coronary heart disease || id:ieu-a-7	rs9313055	T	C	NA	0.105087	0.023446	9.55e-06	0.00109417	20.0869	-0.010759	0.0192119	0.575468
Gut microbiota abundance (genus Ruminococcaceae UCG013 id.11370)	Coronary heart disease || id:ieu-a-7	rs9565219	T	A	NA	-0.0524592	0.0117701	8.73e-06	0.00108197	19.8626	0.000757	0.0101632	0.940625
Gut microbiota abundance (genus Ruminococcaceae UCG014 id.11371)	Coronary heart disease || id:ieu-a-7	rs10495392	T	C	NA	0.082486	0.0187194	9.96e-06	0.00105759	19.4146	-0.017131	0.0153122	0.263233
Gut microbiota abundance (genus Ruminococcaceae UCG014 id.11371)	Coronary heart disease || id:ieu-a-7	rs10791168	G	A	NA	0.0664624	0.0150069	9.76e-06	0.00106833	19.612	0.001757	0.0130049	0.892531
Gut microbiota abundance (genus Ruminococcaceae UCG014 id.11371)	Coronary heart disease || id:ieu-a-7	rs10941294	C	T	NA	-0.122057	0.0260017	2.4e-06	0.00120005	22.033	-0.017828	0.016733	0.286678
Gut microbiota abundance (genus Ruminococcaceae UCG014 id.11371)	Coronary heart disease || id:ieu-a-7	rs115777838	T	C	NA	-0.18835	0.0386643	4.62e-07	0.00129226	23.7281	0.018192	0.0254863	0.475353
Gut microbiota abundance (genus Ruminococcaceae UCG014 id.11371)	Coronary heart disease || id:ieu-a-7	rs12638134	T	G	NA	0.0582548	0.0119657	1.21e-06	0.0012907	23.6995	0.01381	0.0092931	0.137267
Gut microbiota abundance (genus Ruminococcaceae UCG014 id.11371)	Coronary heart disease || id:ieu-a-7	rs17296933	C	G	NA	-0.0829544	0.0185058	7.34e-06	0.00109443	20.0917	-0.008506	0.0168297	0.613266
Gut microbiota abundance (genus Ruminococcaceae UCG014 id.11371)	Coronary heart disease || id:ieu-a-7	rs34402072	C	T	NA	-0.0688023	0.0156083	9.8e-06	0.00105837	19.4289	0.012286	0.0132982	0.355547
Gut microbiota abundance (genus Ruminococcaceae UCG014 id.11371)	Coronary heart disease || id:ieu-a-7	rs439810	C	G	NA	0.0577127	0.0126675	7.04e-06	0.0011305	20.7546	0.017406	0.0101632	0.0867781
Gut microbiota abundance (genus Ruminococcaceae UCG014 id.11371)	Coronary heart disease || id:ieu-a-7	rs56105232	G	A	NA	0.139276	0.0299132	2.91e-06	0.00118063	21.676	-0.006822	0.0214562	0.750523
Gut microbiota abundance (genus Ruminococcaceae UCG014 id.11371)	Coronary heart disease || id:ieu-a-7	rs61898819	A	T	NA	0.0607865	0.0138761	9.92e-06	0.00104526	19.1881	-0.008589	0.011143	0.440829
Gut microbiota abundance (genus Ruminococcaceae UCG014 id.11371)	Coronary heart disease || id:ieu-a-7	rs72809222	T	C	NA	0.0671775	0.0139838	2.41e-06	0.00125676	23.0754	-0.007064	0.0112213	0.529009
Gut microbiota abundance (genus Ruminococcaceae UCG014 id.11371)	Coronary heart disease || id:ieu-a-7	rs73186226	G	A	NA	-0.0993852	0.0216819	6.72e-06	0.00114433	21.0088	-0.013662	0.0166841	0.412866
Gut microbiota abundance (genus Ruminococcaceae UCG014 id.11371)	Coronary heart disease || id:ieu-a-7	rs74060145	C	G	NA	-0.115767	0.0254199	8.71e-06	0.00112962	20.7384	-0.000945	0.0209728	0.964061
Gut microbiota abundance (genus Ruminococcaceae UCG014 id.11371)	Coronary heart disease || id:ieu-a-7	rs77627087	C	G	NA	0.067562	0.0150103	7.43e-06	0.00110344	20.2572	0.001395	0.0118252	0.906093
Gut microbiota abundance (genus Ruminococcaceae UCG014 id.11371)	Coronary heart disease || id:ieu-a-7	rs79640386	T	A	NA	-0.110863	0.0248098	8.74e-06	0.00108756	19.9655	0.011813	0.0186166	0.525728
Gut microbiota abundance (genus Ruminococcaceae UCG014 id.11371)	Coronary heart disease || id:ieu-a-7	rs853612	A	G	NA	-0.0528257	0.0119367	9.75e-06	0.00106674	19.5828	-0.015676	0.0095299	0.0999862
Gut microbiota abundance (genus Ruminococcaceae UCG014 id.11371)	Coronary heart disease || id:ieu-a-7	rs995642	C	T	NA	0.060048	0.0126417	1.9e-06	0.00122872	22.56	0.006674	0.0101067	0.509028
Gut microbiota abundance (genus Ruminococcus1 id.11373)	Coronary heart disease || id:ieu-a-7	rs10167839	A	G	NA	0.0519509	0.0116306	8.09e-06	0.0010867	19.9496	-0.013495	0.0099851	0.176529
Gut microbiota abundance (genus Ruminococcus1 id.11373)	Coronary heart disease || id:ieu-a-7	rs10769159	C	G	NA	0.0640277	0.0110059	5.29e-09	0.00184198	33.8405	-0.008222	0.0092888	0.376073
Gut microbiota abundance (genus Ruminococcus1 id.11373)	Coronary heart disease || id:ieu-a-7	rs10995816	C	G	NA	-0.0762002	0.0174689	8.38e-06	0.00103641	19.0254	0.006404	0.0134872	0.634916
Gut microbiota abundance (genus Ruminococcus1 id.11373)	Coronary heart disease || id:ieu-a-7	rs11783695	G	T	NA	-0.0734114	0.0161398	4.73e-06	0.00112679	20.6863	0.010852	0.0136415	0.426314
Gut microbiota abundance (genus Ruminococcus1 id.11373)	Coronary heart disease || id:ieu-a-7	rs17781867	C	T	NA	0.0999271	0.0211728	1.96e-06	0.00121306	22.2722	0.016931	0.0202949	0.404141
Gut microbiota abundance (genus Ruminococcus1 id.11373)	Coronary heart disease || id:ieu-a-7	rs3000856	A	T	NA	0.0709997	0.0162766	9.28e-06	0.00103642	19.0256	0.014036	0.0146485	0.337968
Gut microbiota abundance (genus Ruminococcus1 id.11373)	Coronary heart disease || id:ieu-a-7	rs3819978	C	T	NA	-0.11504	0.0260137	8.74e-06	0.0010652	19.5545	-0.009635	0.0199147	0.628518
Gut microbiota abundance (genus Ruminococcus1 id.11373)	Coronary heart disease || id:ieu-a-7	rs4849717	T	A	NA	0.132764	0.0299816	8.83e-06	0.00106804	19.6067	-0.000767	0.0213541	0.971348
Gut microbiota abundance (genus Ruminococcus1 id.11373)	Coronary heart disease || id:ieu-a-7	rs6105066	T	C	NA	-0.0607052	0.013425	5.06e-06	0.00111363	20.4445	-0.001603	0.0123336	0.89659
Gut microbiota abundance (genus Ruminococcus1 id.11373)	Coronary heart disease || id:ieu-a-7	rs6493760	T	C	NA	-0.0535262	0.0115885	3.38e-06	0.00116191	21.332	0.006814	0.0109942	0.535402
Gut microbiota abundance (genus Ruminococcus1 id.11373)	Coronary heart disease || id:ieu-a-7	rs7117576	A	G	NA	0.0829505	0.0170891	6.48e-07	0.00128305	23.5588	0.013625	0.0157054	0.385649
Gut microbiota abundance (genus Ruminococcus1 id.11373)	Coronary heart disease || id:ieu-a-7	rs7583465	C	T	NA	0.0527654	0.0112619	2.56e-06	0.00119552	21.9497	-0.009796	0.0096461	0.309851
Gut microbiota abundance (genus Ruminococcus1 id.11373)	Coronary heart disease || id:ieu-a-7	rs78572139	G	A	NA	0.125038	0.0279411	5.23e-06	0.00109075	20.0239	0.002439	0.0222481	0.912705
Gut microbiota abundance (genus Ruminococcus1 id.11373)	Coronary heart disease || id:ieu-a-7	rs78613526	G	A	NA	0.167497	0.0367639	5.11e-06	0.00113053	20.755	-0.00557	0.0316292	0.860213
Gut microbiota abundance (genus Ruminococcus2 id.11374)	Coronary heart disease || id:ieu-a-7	rs12406309	A	C	NA	-0.063193	0.0142275	9.79e-06	0.00107452	19.7257	-0.001132	0.0113473	0.920535
Gut microbiota abundance (genus Ruminococcus2 id.11374)	Coronary heart disease || id:ieu-a-7	rs12986628	T	C	NA	-0.0665937	0.0140168	2.14e-06	0.00122924	22.5695	0.000729	0.0125183	0.953561
Gut microbiota abundance (genus Ruminococcus2 id.11374)	Coronary heart disease || id:ieu-a-7	rs1819812	G	T	NA	0.0842356	0.0184893	5.28e-06	0.00113047	20.7541	0.012628	0.0161377	0.433913
Gut microbiota abundance (genus Ruminococcus2 id.11374)	Coronary heart disease || id:ieu-a-7	rs2368224	T	G	NA	0.199648	0.0438453	3.63e-06	0.00112926	20.7318	0.023545	0.018495	0.203001
Gut microbiota abundance (genus Ruminococcus2 id.11374)	Coronary heart disease || id:ieu-a-7	rs2846589	T	G	NA	-0.0522093	0.0116382	7.59e-06	0.0010961	20.1223	0.008581	0.0100177	0.391672
Gut microbiota abundance (genus Ruminococcus2 id.11374)	Coronary heart disease || id:ieu-a-7	rs2997412	G	A	NA	0.0568439	0.0122325	4.22e-06	0.00117605	21.5919	0.009184	0.0101654	0.366283
Gut microbiota abundance (genus Ruminococcus2 id.11374)	Coronary heart disease || id:ieu-a-7	rs4400279	A	G	NA	0.0546114	0.0120077	5.8e-06	0.00112657	20.6823	-0.01201	0.0100937	0.234105
Gut microbiota abundance (genus Ruminococcus2 id.11374)	Coronary heart disease || id:ieu-a-7	rs4799823	C	T	NA	0.0837001	0.0182263	5.4e-06	0.00114857	21.0866	0.007815	0.0177921	0.660488
Gut microbiota abundance (genus Ruminococcus2 id.11374)	Coronary heart disease || id:ieu-a-7	rs55707116	C	A	NA	0.0865522	0.0189141	8.01e-06	0.00114049	20.9381	-0.003583	0.0153078	0.814936
Gut microbiota abundance (genus Ruminococcus2 id.11374)	Coronary heart disease || id:ieu-a-7	rs58681734	A	G	NA	0.0723875	0.0160787	4.18e-06	0.00110394	20.2665	-0.005791	0.012679	0.64786
[truncated: 11,144 more rows]

## Sheet: Supplementary Table 2
Exposure	outcome	SNP	effect_allele.exposure	other_allele.exposure	eaf.exposure	beta.exposure	se.exposure	pval.exposure	R2	F	beta.outcome	se.outcome	pval.outcome
Total esterified cholesterol || id:met-d-Total_CE	Coronary heart disease || id:ieu-a-7	rs102275	C	T	0.349784	-0.0678088	0.00416529	9.1e-63	0.00597943	712.614	-0.020886	0.0099579	0.0359559
Total esterified cholesterol || id:met-d-Total_CE	Coronary heart disease || id:ieu-a-7	rs1057558	C	T	0.220311	-0.0281479	0.00480961	5.7e-10	0.0012355	146.545	-0.028958	0.011822	0.0143051
Total esterified cholesterol || id:met-d-Total_CE	Coronary heart disease || id:ieu-a-7	rs1081105	C	A	0.027622	0.133404	0.0121632	1.5e-29	0.0346101	4247.08	0.086187	0.041158	0.0362552
Total esterified cholesterol || id:met-d-Total_CE	Coronary heart disease || id:ieu-a-7	rs10838724	T	G	0.36878	-0.0272157	0.00417583	3.2e-11	0.000935082	110.878	-0.010681	0.0099253	0.281866
Total esterified cholesterol || id:met-d-Total_CE	Coronary heart disease || id:ieu-a-7	rs11065358	C	T	0.661892	-0.0265596	0.00422837	4.6e-10	0.000477011	56.5361	-0.038693	0.0097168	6.83e-05
Total esterified cholesterol || id:met-d-Total_CE	Coronary heart disease || id:ieu-a-7	rs11127048	A	G	0.61412	-0.0328653	0.00415537	2e-15	0.0008336	98.8348	0.009758	0.0101176	0.334816
Total esterified cholesterol || id:met-d-Total_CE	Coronary heart disease || id:ieu-a-7	rs111278137	A	G	0.021615	-0.115327	0.0141553	2.4e-16	0.0260257	3165.51	0.047179	0.0551927	0.392659
Total esterified cholesterol || id:met-d-Total_CE	Coronary heart disease || id:ieu-a-7	rs11206517	G	T	0.033009	0.0835274	0.0111497	4.4e-14	0.0134931	1620.32	0.050014	0.0237406	0.0351447
Total esterified cholesterol || id:met-d-Total_CE	Coronary heart disease || id:ieu-a-7	rs112875651	A	G	0.392383	-0.0439356	0.00413668	2.3e-27	0.00234581	278.55	-0.04662	0.010312	6.16e-06
Total esterified cholesterol || id:met-d-Total_CE	Coronary heart disease || id:ieu-a-7	rs11591147	T	G	0.017458	-0.26614	0.0151763	1.2e-71	0.139188	19155	-0.256502	0.0572588	7.47e-06
Total esterified cholesterol || id:met-d-Total_CE	Coronary heart disease || id:ieu-a-7	rs11621792	T	C	0.453802	0.0239039	0.00402347	3e-10	0.000624191	73.991	0.007561	0.0105108	0.471923
Total esterified cholesterol || id:met-d-Total_CE	Coronary heart disease || id:ieu-a-7	rs11749783	C	T	0.374801	0.0517037	0.00411424	6e-37	0.00334265	397.316	0.030288	0.009518	0.00146171
Total esterified cholesterol || id:met-d-Total_CE	Coronary heart disease || id:ieu-a-7	rs11789603	T	C	0.108813	0.0433211	0.00641172	1.8e-11	0.00334501	397.597	0.020591	0.0145072	0.155794
Total esterified cholesterol || id:met-d-Total_CE	Coronary heart disease || id:ieu-a-7	rs12151108	A	G	0.119677	-0.127605	0.00612153	3e-98	0.0286687	3496.47	-0.124231	0.0168341	1.59e-13
Total esterified cholesterol || id:met-d-Total_CE	Coronary heart disease || id:ieu-a-7	rs12198895	T	G	0.282191	0.0241817	0.00442308	4.6e-08	0.000839484	99.5331	-0.000705	0.0115938	0.951512
Total esterified cholesterol || id:met-d-Total_CE	Coronary heart disease || id:ieu-a-7	rs12740374	T	G	0.221059	-0.0908982	0.00479196	2.3e-81	0.012872	1544.76	-0.113549	0.011482	4.63e-23
Total esterified cholesterol || id:met-d-Total_CE	Coronary heart disease || id:ieu-a-7	rs13107325	T	C	0.074284	-0.0415682	0.00759512	2.6e-08	0.00319912	380.2	-0.00667	0.0223469	0.765341
Total esterified cholesterol || id:met-d-Total_CE	Coronary heart disease || id:ieu-a-7	rs1461729	G	A	0.899229	0.0782855	0.00662416	9.7e-34	0.00123517	146.506	0.010384	0.0154567	0.501702
Total esterified cholesterol || id:met-d-Total_CE	Coronary heart disease || id:ieu-a-7	rs147841808	G	C	0.132288	0.0452323	0.0060009	5.6e-14	0.00355061	422.122	0.000727	0.018495	0.968645
Total esterified cholesterol || id:met-d-Total_CE	Coronary heart disease || id:ieu-a-7	rs17411113	G	C	0.099883	0.0584343	0.00663267	4.8e-19	0.00614702	732.711	-0.052731	0.0158868	0.000902901
Total esterified cholesterol || id:met-d-Total_CE	Coronary heart disease || id:ieu-a-7	rs17699030	G	A	0.033712	-0.0659345	0.0110008	9.6e-10	0.0084016	1003.73	0.012748	0.0238069	0.592321
Total esterified cholesterol || id:met-d-Total_CE	Coronary heart disease || id:ieu-a-7	rs1800961	T	C	0.030197	-0.0864874	0.0116353	4.8e-14	0.0145084	1744.04	-0.028051	0.028278	0.321211
Total esterified cholesterol || id:met-d-Total_CE	Coronary heart disease || id:ieu-a-7	rs1805776	C	T	0.226038	0.0273391	0.00478089	1.3e-08	0.00115696	137.218	-0.017934	0.0115689	0.121094
Total esterified cholesterol || id:met-d-Total_CE	Coronary heart disease || id:ieu-a-7	rs1864163	A	G	0.26131	-0.0549733	0.0045337	8.8e-36	0.00446474	531.287	0.021913	0.0111691	0.0497703
Total esterified cholesterol || id:met-d-Total_CE	Coronary heart disease || id:ieu-a-7	rs1883711	C	G	0.0312	0.0794453	0.0117053	2.1e-12	0.0122293	1466.68	0.133601	0.034913	0.0001299
Total esterified cholesterol || id:met-d-Total_CE	Coronary heart disease || id:ieu-a-7	rs1895233	T	G	0.544782	0.0241809	0.00401254	1.6e-09	0.000532346	63.098	-0.03474	0.0094832	0.000249
Total esterified cholesterol || id:met-d-Total_CE	Coronary heart disease || id:ieu-a-7	rs2495477	G	A	0.393807	-0.0285625	0.00415937	4.6e-12	0.000989084	117.288	-0.035937	0.0104728	0.000600302
Total esterified cholesterol || id:met-d-Total_CE	Coronary heart disease || id:ieu-a-7	rs261290	C	T	0.654642	-0.0743409	0.00419874	1.1e-72	0.00381729	453.948	-0.00897	0.0097808	0.359091
Total esterified cholesterol || id:met-d-Total_CE	Coronary heart disease || id:ieu-a-7	rs2618566	T	G	0.660287	-0.0217869	0.00420705	2.1e-08	0.000322502	38.2176	-0.020356	0.0101708	0.0453482
Total esterified cholesterol || id:met-d-Total_CE	Coronary heart disease || id:ieu-a-7	rs2642438	G	A	0.703836	0.0333943	0.00436244	2.2e-15	0.000660552	78.304	0.007604	0.0107411	0.478986
Total esterified cholesterol || id:met-d-Total_CE	Coronary heart disease || id:ieu-a-7	rs2740488	C	A	0.265313	-0.0436772	0.00452322	1.7e-21	0.00280312	333.005	-0.017873	0.0108563	0.0996965
Total esterified cholesterol || id:met-d-Total_CE	Coronary heart disease || id:ieu-a-7	rs2792735	A	G	0.720334	-0.0337232	0.00443789	5.1e-15	0.000636103	75.4039	-0.00755	0.0103587	0.466091
Total esterified cholesterol || id:met-d-Total_CE	Coronary heart disease || id:ieu-a-7	rs28807203	C	A	0.049209	-0.101903	0.00923585	7.3e-29	0.0197464	2386.39	-0.044963	0.0207077	0.0299075
Total esterified cholesterol || id:met-d-Total_CE	Coronary heart disease || id:ieu-a-7	rs2927468	G	A	0.523267	0.0416608	0.00403178	2.3e-26	0.00165486	196.368	0.01133	0.0102979	0.271235
Total esterified cholesterol || id:met-d-Total_CE	Coronary heart disease || id:ieu-a-7	rs2943650	T	C	0.644755	-0.0243433	0.00415522	8.3e-10	0.000421034	49.8988	0.034666	0.0102306	0.000702797
Total esterified cholesterol || id:met-d-Total_CE	Coronary heart disease || id:ieu-a-7	rs34042070	G	C	0.18698	0.0333984	0.00512967	5.3e-11	0.00181377	215.259	0.039779	0.0109247	0.0002714
Total esterified cholesterol || id:met-d-Total_CE	Coronary heart disease || id:ieu-a-7	rs35135293	T	C	0.516746	-0.0244783	0.00400279	2.1e-09	0.000579119	68.6451	0.006466	0.0093148	0.487581
Total esterified cholesterol || id:met-d-Total_CE	Coronary heart disease || id:ieu-a-7	rs36018387	T	C	0.10509	-0.0409718	0.00651842	6.7e-11	0.00300455	357.007	0.02772	0.01876	0.139512
Total esterified cholesterol || id:met-d-Total_CE	Coronary heart disease || id:ieu-a-7	rs3768321	T	G	0.19653	-0.0266359	0.00502047	4e-08	0.00114008	135.213	0.015352	0.0131168	0.241837
Total esterified cholesterol || id:met-d-Total_CE	Coronary heart disease || id:ieu-a-7	rs3777411	T	C	0.150744	-0.0381787	0.00556943	1.1e-11	0.00247577	294.02	0.025455	0.0119045	0.0324953
Total esterified cholesterol || id:met-d-Total_CE	Coronary heart disease || id:ieu-a-7	rs4008004	A	C	0.221868	0.0278648	0.00481564	1.8e-09	0.00120836	143.321	-0.00614	0.0108193	0.570373
Total esterified cholesterol || id:met-d-Total_CE	Coronary heart disease || id:ieu-a-7	rs4299376	T	G	0.676279	-0.0418188	0.00426658	4.5e-24	0.00113225	134.285	-0.050772	0.0104609	1.21e-06
Total esterified cholesterol || id:met-d-Total_CE	Coronary heart disease || id:ieu-a-7	rs553427	T	C	0.517038	0.0307503	0.00398363	2.9e-15	0.000913359	108.3	0.02228	0.0093909	0.0176673
Total esterified cholesterol || id:met-d-Total_CE	Coronary heart disease || id:ieu-a-7	rs562338	G	A	0.819635	0.0962536	0.00517196	1.5e-80	0.00334208	397.247	0.06719	0.0125085	7.81e-08
Total esterified cholesterol || id:met-d-Total_CE	Coronary heart disease || id:ieu-a-7	rs56325564	A	G	0.482712	0.0284248	0.00401415	1.3e-13	0.000835906	99.1084	0.012858	0.0102023	0.207561
Total esterified cholesterol || id:met-d-Total_CE	Coronary heart disease || id:ieu-a-7	rs58542926	T	C	0.074402	-0.0929212	0.00758165	1.1e-35	0.0159839	1924.29	-0.051253	0.0183429	0.00520355
Total esterified cholesterol || id:met-d-Total_CE	Coronary heart disease || id:ieu-a-7	rs633695	G	A	0.29236	0.0561893	0.00439611	4.1e-36	0.00446837	531.722	0.018281	0.0098971	0.0647307
Total esterified cholesterol || id:met-d-Total_CE	Coronary heart disease || id:ieu-a-7	rs653178	T	C	0.51605	0.0308949	0.00399098	1.2e-15	0.000923856	109.546	-0.064429	0.0103674	5.15e-10
Total esterified cholesterol || id:met-d-Total_CE	Coronary heart disease || id:ieu-a-7	rs6882345	A	G	0.632845	0.0334135	0.00412741	5e-16	0.000819829	97.2008	0.014772	0.009657	0.126099
Total esterified cholesterol || id:met-d-Total_CE	Coronary heart disease || id:ieu-a-7	rs688456	T	G	0.192306	0.0420022	0.00505721	5.7e-17	0.00284984	338.572	0.009265	0.0111539	0.406171
Total esterified cholesterol || id:met-d-Total_CE	Coronary heart disease || id:ieu-a-7	rs72631343	G	C	0.129021	-0.0329423	0.00594492	1.4e-08	0.00189036	224.366	-0.014142	0.0130973	0.280245
Total esterified cholesterol || id:met-d-Total_CE	Coronary heart disease || id:ieu-a-7	rs72836561	T	C	0.031483	-0.0849441	0.0114085	5.3e-14	0.0139767	1679.22	0.0642	0.0410472	0.117805
Total esterified cholesterol || id:met-d-Total_CE	Coronary heart disease || id:ieu-a-7	rs72997616	A	C	0.094103	-0.0406577	0.00685576	4.4e-09	0.00299498	355.867	0.015061	0.0148418	0.310217
Total esterified cholesterol || id:met-d-Total_CE	Coronary heart disease || id:ieu-a-7	rs7534572	G	C	0.647484	0.0384204	0.00416286	1.6e-21	0.00104072	123.417	0.010812	0.0096961	0.264814
Total esterified cholesterol || id:met-d-Total_CE	Coronary heart disease || id:ieu-a-7	rs77542162	G	A	0.022667	0.113812	0.0133984	7.3e-17	0.0253191	3077.35	0.015801	0.0438552	0.718623
Total esterified cholesterol || id:met-d-Total_CE	Coronary heart disease || id:ieu-a-7	rs77960347	G	A	0.013239	0.192917	0.0174026	9.2e-29	0.0734485	9390.82	-0.101958	0.0508976	0.0451554
Total esterified cholesterol || id:met-d-Total_CE	Coronary heart disease || id:ieu-a-7	rs79220007	C	T	0.076081	-0.0514115	0.00751384	5.1e-12	0.0048841	581.435	-0.038862	0.0242305	0.108748
Total esterified cholesterol || id:met-d-Total_CE	Coronary heart disease || id:ieu-a-7	rs8103315	A	C	0.135789	0.0466719	0.00597522	2.6e-15	0.00376496	447.702	0.014533	0.0174326	0.404468
Total esterified cholesterol || id:met-d-Total_CE	Coronary heart disease || id:ieu-a-7	rs9304381	T	C	0.818411	0.0495618	0.0051727	2.4e-22	0.0008921	105.777	-0.016657	0.0122174	0.172761
Triglycerides to total lipids ratio in very large VLDL || id:met-d-XL_VLDL_TG_pct	Coronary heart disease || id:ieu-a-7	rs10455872	G	A	0.078788	-0.202275	0.00742185	1.9e-167	0.0753831	9658.33	0.318598	0.0243989	5.73e-39
Triglycerides to total lipids ratio in very large VLDL || id:met-d-XL_VLDL_TG_pct	Coronary heart disease || id:ieu-a-7	rs1047964	T	G	0.009911	-0.128674	0.0205215	1.1e-09	0.0327858	4015.63	0.015319	0.0222437	0.491019
Triglycerides to total lipids ratio in very large VLDL || id:met-d-XL_VLDL_TG_pct	Coronary heart disease || id:ieu-a-7	rs10750766	A	C	0.709828	0.028749	0.00440927	1.3e-11	0.000479657	56.8499	0.033506	0.0100589	0.000865406
Triglycerides to total lipids ratio in very large VLDL || id:met-d-XL_VLDL_TG_pct	Coronary heart disease || id:ieu-a-7	rs1077834	C	T	0.218272	-0.077028	0.00485016	9.4e-60	0.00927647	1109.23	0.03714	0.0107911	0.000578003
Triglycerides to total lipids ratio in very large VLDL || id:met-d-XL_VLDL_TG_pct	Coronary heart disease || id:ieu-a-7	rs11231721	A	G	0.05894	0.049282	0.00851245	1.6e-09	0.00457113	544.006	0.035533	0.0181615	0.0504057
Triglycerides to total lipids ratio in very large VLDL || id:met-d-XL_VLDL_TG_pct	Coronary heart disease || id:ieu-a-7	rs11591147	T	G	0.017402	0.248023	0.0152796	3.9e-60	0.12089	16290.6	-0.256502	0.0572588	7.47e-06
Triglycerides to total lipids ratio in very large VLDL || id:met-d-XL_VLDL_TG_pct	Coronary heart disease || id:ieu-a-7	rs11688682	C	G	0.271436	-0.0276556	0.00465299	1.5e-09	0.00111446	132.172	-0.004519	0.01356	0.738938
Triglycerides to total lipids ratio in very large VLDL || id:met-d-XL_VLDL_TG_pct	Coronary heart disease || id:ieu-a-7	rs117733303	G	A	0.018322	-0.262436	0.0149062	2.9e-70	0.135222	18523.8	0.32194	0.057488	2.14e-08
Triglycerides to total lipids ratio in very large VLDL || id:met-d-XL_VLDL_TG_pct	Coronary heart disease || id:ieu-a-7	rs1195221	T	G	0.599414	-0.0209824	0.00411762	2.3e-08	0.000352725	41.8003	-0.0017	0.0099036	0.863709
Triglycerides to total lipids ratio in very large VLDL || id:met-d-XL_VLDL_TG_pct	Coronary heart disease || id:ieu-a-7	rs12151108	A	G	0.119637	0.100761	0.00615978	5.5e-64	0.0178763	2156.26	-0.124231	0.0168341	1.59e-13
Triglycerides to total lipids ratio in very large VLDL || id:met-d-XL_VLDL_TG_pct	Coronary heart disease || id:ieu-a-7	rs12426505	A	G	0.0931	-0.041658	0.00688221	2.4e-09	0.00314765	374.064	-0.049478	0.0141618	0.000476299
Triglycerides to total lipids ratio in very large VLDL || id:met-d-XL_VLDL_TG_pct	Coronary heart disease || id:ieu-a-7	rs1247304	G	A	0.030639	0.0603507	0.0118533	4.4e-08	0.00706123	842.457	-0.099685	0.0360525	0.00569233
Triglycerides to total lipids ratio in very large VLDL || id:met-d-XL_VLDL_TG_pct	Coronary heart disease || id:ieu-a-7	rs1260326	C	T	0.603802	-0.0721477	0.00408844	2.3e-71	0.00412465	490.651	0.003257	0.0096201	0.734939
Triglycerides to total lipids ratio in very large VLDL || id:met-d-XL_VLDL_TG_pct	Coronary heart disease || id:ieu-a-7	rs12679834	C	T	0.100001	-0.0989926	0.0066562	2.1e-51	0.0176391	2127.14	-0.052123	0.0160411	0.0011567
Triglycerides to total lipids ratio in very large VLDL || id:met-d-XL_VLDL_TG_pct	Coronary heart disease || id:ieu-a-7	rs13179413	T	C	0.285582	0.0330543	0.00451692	8.6e-14	0.00156113	185.228	0.031608	0.0113951	0.00554
Triglycerides to total lipids ratio in very large VLDL || id:met-d-XL_VLDL_TG_pct	Coronary heart disease || id:ieu-a-7	rs13423088	A	T	0.316952	-0.0384951	0.00430229	3.2e-19	0.00202438	240.305	-0.040379	0.0104533	0.000112101
Triglycerides to total lipids ratio in very large VLDL || id:met-d-XL_VLDL_TG_pct	Coronary heart disease || id:ieu-a-7	rs146534110	T	G	0.013429	-0.121517	0.0173814	1.9e-12	0.0291362	3555.2	0.13748	0.0439063	0.0017408
Triglycerides to total lipids ratio in very large VLDL || id:met-d-XL_VLDL_TG_pct	Coronary heart disease || id:ieu-a-7	rs147711004	A	G	0.036042	-0.10817	0.0109712	3.6e-24	0.0225581	2734.01	0.092549	0.0350107	0.00820673
Triglycerides to total lipids ratio in very large VLDL || id:met-d-XL_VLDL_TG_pct	Coronary heart disease || id:ieu-a-7	rs150844304	C	A	0.025713	0.097735	0.0126483	1.2e-14	0.018613	2246.81	0.010776	0.0312099	0.729888
Triglycerides to total lipids ratio in very large VLDL || id:met-d-XL_VLDL_TG_pct	Coronary heart disease || id:ieu-a-7	rs1532085	G	A	0.614244	0.0590066	0.00411204	5.4e-49	0.00268623	319.082	-0.01812	0.0093539	0.0527266
Triglycerides to total lipids ratio in very large VLDL || id:met-d-XL_VLDL_TG_pct	Coronary heart disease || id:ieu-a-7	rs174537	T	G	0.343423	0.0601357	0.00420536	9.5e-48	0.00474876	565.246	-0.023314	0.01006	0.0204772
Triglycerides to total lipids ratio in very large VLDL || id:met-d-XL_VLDL_TG_pct	Coronary heart disease || id:ieu-a-7	rs1801689	C	A	0.03045	-0.14033	0.0116463	5.4e-35	0.0381857	4703.27	0.042712	0.0362035	0.238089
[truncated: 66,366 more rows]

## Sheet: Supplementary Table 3
	Outcome（id）	Exposure	id.exposure	nsnp	Method	se	pval	or	or_lci95	or_uci95	beta	beta_lci95	beta_uci95
[truncated: 297 more rows]

## Sheet: Supplementary Table 4
	Outcome（id）	Exposure	id.exposure	nsnp	Method	se	pval	or	or_lci95	or_uci95	beta	beta_lci95	beta_uci95
[truncated: 627 more rows]

[truncated: 7 more sheets: Supplementary Table 5, Supplementary Table 6, Supplementary Table 7, Supplementary Table 8, Supplementary Table 9, Supplementary Table 10, Supplementary Table 11]
